# Supplementary material for: RNA-seq of eight different poplar clones reveals conserved up-regulation of gene expression in response to insect herbivory
Source: BMC Genomics. 2019 Aug 28;20:673. doi: 10.1186/s12864-019-6048-8 (PMC6712675; doi:10.1186/s12864-019-6048-8)
Supplement: Supplementary file 1 — Table S1. Number of RNA-seq reads and percentage of uniquely mapped reads. Table S2. Differential expression results from DESeq2. Table S3. Genes forming the co-expression module shown in Fig. 3. Table S4. PFAM enrichment analysis of the genes forming the co-expression module shown in Fig. 3. Table S5. Most strongly induced genes, defined as having top 10% adjusted p-values and log2 fold-changes. Data for the genes were extracted via the GeneList utility on popgenie.org. Table S6. Illumina adapter sequences for each RNA-seq sample. (XLSX 2557 kb) [file 12864_2019_6048_MOESM1_ESM.xlsx]

## Sheet: Table S1
Clone	Treatment	Number of reads	Uniquely mapped (Potri v3.0)
Androscoggin	Control	92492672	0.8949
	Beetle	58158016	0.7911
Max1	Control	72511175	0.8984
	Beetle	79983420	0.8967
Muhle Larsen	Control	73197678	0.8994
	Beetle	56394114	0.9006
NW7_17C	Control	86371712	0.8883
	Beetle	54618178	0.8838
NW7_197S	Control	64882968	0.9157
	Beetle	64303944	0.896
Rochester	Control	88852188	0.8887
	Beetle	66119907	0.88
Weser4	Control	82724954	0.9022
	Beetle	69504307	0.8788
Weser6	Control	62931832	0.9017
	Beetle	61232540	0.8989
Average		7.08925e+07	0.88845

## Sheet: Table S2
baseMean	log2FoldChange	lfcSE	stat	pvalue	padj	gene
854.901	0.097402	0.115807	0.841073	0.400307	0.526362	Potri.001G000400
1768.46	0.265439	0.0848261	3.12922	0.00175272	0.00651466	Potri.001G000700
95.0477	-0.57883	0.242304	-2.38886	0.0169008	0.0438705	Potri.001G000800
6063.66	0.0764065	0.0544765	1.40256	0.160748	0.263798	Potri.001G000900
155.776	0.570368	0.187979	3.03421	0.00241164	0.00856435	Potri.001G001000
824.833	-0.644087	0.206112	-3.12494	0.00177842	0.0065907	Potri.001G001100
1412.52	-0.108799	0.0717128	-1.51714	0.12923	0.222747	Potri.001G001300
402.612	0.0310593	0.110899	0.280069	0.779425	0.844262	Potri.001G001400
1176.96	0.0862579	0.0745494	1.15706	0.247249	0.366323	Potri.001G001500
5608.99	0.227751	0.0925724	2.46025	0.0138842	0.0372829	Potri.001G001600
1541.39	0.0128375	0.0896229	0.143239	0.886101	0.922063	Potri.001G001700
121.123	0.175245	0.140375	1.2484	0.211883	0.326193	Potri.001G001800
8243.06	-0.118282	0.0947465	-1.24841	0.211882	0.326193	Potri.001G002000
76.2053	0.568134	0.21133	2.68837	0.0071802	0.0215217	Potri.001G002200
683.624	-0.512356	0.156	-3.28434	0.0010222	0.00411894	Potri.001G002300
17785	-0.328365	0.141246	-2.32477	0.0200841	0.0505316	Potri.001G002500
66.3347	-0.0858193	0.249021	-0.344627	0.730375	0.809245	Potri.001G002600
204.018	-0.230351	0.173905	-1.32458	0.18531	0.29417	Potri.001G002700
401.893	0.0211781	0.266104	0.0795856	0.936567	0.957578	Potri.001G003100
61.7315	0.319648	0.211482	1.51147	0.13067	0.224468	Potri.001G003300
984.236	-0.387781	0.0788186	-4.91992	8.65795e-07	7.91532e-06	Potri.001G003400
72.3084	0.369085	0.218119	1.69212	0.0906223	0.168783	Potri.001G003500
139.154	-0.247115	0.184917	-1.33635	0.181434	0.289614	Potri.001G003700
4043.23	0.183545	0.066529	2.75887	0.00580022	0.0179572	Potri.001G003800
2915.23	-0.181403	0.122104	-1.48564	0.137375	0.233503	Potri.001G003900
309.716	0.021663	0.137353	0.157718	0.874679	0.9145	Potri.001G004000
4398.26	0.210067	0.12917	1.62629	0.103889	0.188428	Potri.001G004100
2295.99	-0.252226	0.0963476	-2.61787	0.00884796	0.0255902	Potri.001G004200
273.979	0.290489	0.183682	1.58148	0.113768	0.202069	Potri.001G004300
4069.32	0.27304	0.123653	2.20811	0.0272366	0.064797	Potri.001G004500
6319.04	0.154953	0.193794	0.799577	0.423956	0.548934	Potri.001G004600
2620.2	0.0640729	0.126434	0.506768	0.612317	0.715652	Potri.001G004800
394.616	-0.170788	0.111706	-1.52891	0.126286	0.218618	Potri.001G005000
1208.18	-0.06758	0.170153	-0.397173	0.69124	0.778366	Potri.001G005100
179.354	0.630063	0.183648	3.43082	0.000601758	0.00260384	Potri.001G005300
2071.27	0.0112065	0.104977	0.106752	0.914986	0.942463	Potri.001G005500
13450.3	-0.527741	0.0667601	-7.90503	2.67867e-15	1.09282e-13	Potri.001G005900
264.854	0.670118	0.218559	3.06608	0.00216884	0.00781704	Potri.001G006000
141.409	-0.300948	0.196755	-1.52956	0.126126	0.218456	Potri.001G006100
46.9851	0.806462	0.321992	2.5046	0.012259	0.0336483	Potri.001G006200
274.229	0.0151789	0.133377	0.113804	0.909393	0.938603	Potri.001G006300
1941.12	-0.0667978	0.0973986	-0.685819	0.492827	0.61218	Potri.001G006400
67.5059	0.0931011	0.408074	0.228148	0.819531	0.874589	Potri.001G006500
1613.01	0.620554	0.297206	2.08796	0.0368013	0.082549	Potri.001G006700
149.174	1.44818	0.313211	4.62364	3.77062e-06	2.97702e-05	Potri.001G007000
416.633	0.0950014	0.170965	0.555679	0.57843	0.687166	Potri.001G007200
424.629	0.653261	0.232485	2.8099	0.00495565	0.0157358	Potri.001G007300
3825.12	-0.101711	0.0434094	-2.34307	0.0191257	0.0485443	Potri.001G007800
2789.01	-0.266223	0.0933984	-2.8504	0.00436644	0.014118	Potri.001G007900
250.484	-0.239066	0.108807	-2.19716	0.0280087	0.0662057	Potri.001G008000
239.472	-0.062823	0.116264	-0.540345	0.588959	0.695664	Potri.001G008300
3142.65	-0.242378	0.101238	-2.39413	0.0166598	0.0433109	Potri.001G008400
472.44	0.623345	0.185935	3.35249	0.000800879	0.00334907	Potri.001G008500
573.431	-0.321147	0.159926	-2.00809	0.0446332	0.0959747	Potri.001G008700
2571.73	-0.332678	0.0779487	-4.26791	1.97314e-05	0.000130237	Potri.001G008800
120.226	0.0721366	0.364787	0.19775	0.843241	0.891258	Potri.001G009000
217.702	0.171999	0.217302	0.791521	0.42864	0.553055	Potri.001G009100
795.934	0.0707683	0.101375	0.698083	0.485125	0.60475	Potri.001G009500
323.931	0.225578	0.247688	0.910733	0.362436	0.488403	Potri.001G009600
7090.55	-0.0382176	0.0898542	-0.425329	0.670597	0.76212	Potri.001G009700
4193.88	-0.535425	0.0966378	-5.54054	3.01545e-08	3.78626e-07	Potri.001G009800
332.678	0.0435573	0.144372	0.301701	0.76288	0.833402	Potri.001G010400
690.27	-0.279551	0.106043	-2.63621	0.00838386	0.024452	Potri.001G010500
514.151	-0.265973	0.120293	-2.21105	0.0270323	0.0644199	Potri.001G010700
3517.95	0.0738322	0.0770162	0.958658	0.337731	0.463498	Potri.001G010800
890.542	-0.159834	0.613003	-0.260739	0.794294	0.855715	Potri.001G011000
1117.82	0.917175	0.746243	1.22906	0.21905	0.334772	Potri.001G011200
697.499	0.493434	0.280308	1.76033	0.0783518	0.150583	Potri.001G011300
648.8	-0.975899	0.229291	-4.25615	2.07977e-05	0.000136334	Potri.001G011500
1641.81	-1.10912	0.152695	-7.26364	3.76816e-13	1.11354e-11	Potri.001G011700
1224.15	-0.57355	0.0701599	-8.17489	2.96133e-16	1.38005e-14	Potri.001G011800
6341.82	-0.0179381	0.0822976	-0.217967	0.827455	0.880137	Potri.001G011900
712.087	-0.1099	0.203713	-0.539483	0.589553	0.696022	Potri.001G012000
1892.45	0.188152	0.184016	1.02247	0.306557	0.43025	Potri.001G012200
33.2685	-1.0468	0.447075	-2.34143	0.0192101	0.0487221	Potri.001G012300
570.138	-0.00646697	0.130985	-0.0493718	0.960623	0.974151	Potri.001G012800
326.051	0.357982	0.422548	0.847199	0.396884	0.522945	Potri.001G013000
1444.52	0.0356984	0.0883355	0.404122	0.686123	0.773989	Potri.001G013200
665.889	-0.0947679	0.099596	-0.951523	0.341339	0.467082	Potri.001G013300
1828.04	-0.583929	0.13519	-4.31932	1.56509e-05	0.000105876	Potri.001G013400
639.949	0.528765	0.263913	2.00356	0.0451176	0.0967899	Potri.001G013500
215.975	0.147583	0.173677	0.849755	0.395461	0.52165	Potri.001G013600
662.797	-0.0736526	0.130437	-0.56466	0.572305	0.681957	Potri.001G013700
1617.41	-0.188228	0.0814948	-2.3097	0.0209049	0.0521958	Potri.001G013800
6836.61	-0.0403904	0.0823914	-0.490226	0.623974	0.725164	Potri.001G013900
619.644	-0.292075	0.128475	-2.2734	0.0230021	0.0563896	Potri.001G014000
279.436	-0.126391	0.711939	-0.177531	0.859091	0.903139	Potri.001G014100
404.165	-0.371014	0.286681	-1.29417	0.195606	0.306924	Potri.001G014400
78.1819	-0.13141	0.203283	-0.646441	0.517994	0.634829	Potri.001G014900
1394.48	0.229745	0.0791495	2.90268	0.00369988	0.0122613	Potri.001G015000
225.939	3.25927	0.264656	12.3151	7.51067e-35	1.67811e-32	Potri.001G015300
14076.5	-0.850462	0.125427	-6.78053	1.19739e-11	2.79007e-10	Potri.001G015400
7428.91	5.34244	0.59377	8.99748	2.30961e-19	1.624e-17	Potri.001G015500
14759.7	5.13634	0.548115	9.37091	7.19103e-21	6.09631e-19	Potri.001G015600
148.767	2.35712	0.477774	4.93356	8.07459e-07	7.42173e-06	Potri.001G015700
1275.81	0.609356	0.142847	4.26581	1.99182e-05	0.000131253	Potri.001G015900
173.385	0.361744	0.139451	2.59406	0.00948491	0.0271759	Potri.001G016000
78.0194	0.074261	0.172295	0.43101	0.666461	0.758826	Potri.001G016200
868.257	-0.245323	0.141245	-1.73686	0.0824114	0.156652	Potri.001G016300
1531.03	-0.895504	0.162998	-5.49396	3.93028e-08	4.79639e-07	Potri.001G016600
175.241	-0.145138	0.277407	-0.523195	0.600839	0.705895	Potri.001G016700
172.094	0.412299	0.330167	1.24876	0.211754	0.326101	Potri.001G016900
659.417	-1.52262	0.264756	-5.75103	8.8703e-09	1.23077e-07	Potri.001G017000
153.716	-0.0195796	0.440625	-0.044436	0.964557	0.97636	Potri.001G017100
3977.82	-0.285215	0.0834902	-3.41615	0.00063514	0.00272831	Potri.001G017300
4505.46	1.31916	0.131555	10.0274	1.15464e-23	1.28391e-21	Potri.001G017500
394.567	-0.189947	0.227141	-0.836252	0.403013	0.528893	Potri.001G017600
764.973	-0.0217822	0.251182	-0.0867187	0.930895	0.953918	Potri.001G017700
248.899	-0.0827929	0.122148	-0.677809	0.497893	0.616806	Potri.001G018100
5363.39	-0.660722	0.105411	-6.26807	3.65549e-10	6.63568e-09	Potri.001G018200
179.022	0.00662782	0.199707	0.0331878	0.973525	0.98294	Potri.001G018300
465.292	0.041702	0.144055	0.289487	0.772209	0.839689	Potri.001G018500
2268.21	-0.146272	0.0717181	-2.03953	0.0413968	0.0904969	Potri.001G018600
311.541	0.210583	0.361078	0.583206	0.559755	0.671297	Potri.001G018700
1254.89	-0.201615	0.0792573	-2.54381	0.0109652	0.030714	Potri.001G018800
1479.67	-0.202992	0.0829114	-2.4483	0.0143533	0.0383305	Potri.001G019000
1259.23	0.928826	0.148339	6.26152	3.81238e-10	6.90475e-09	Potri.001G019100
199.34	0.457521	0.181524	2.52045	0.0117206	0.0324422	Potri.001G019200
253.966	1.22659	0.174884	7.01377	2.31984e-12	6.08786e-11	Potri.001G019400
68.5899	-0.508964	0.211228	-2.40954	0.0159724	0.041824	Potri.001G019500
257.016	0.0542874	0.1159	0.468399	0.639499	0.737993	Potri.001G019600
465.863	-0.315839	0.376927	-0.837931	0.40207	0.528089	Potri.001G019700
189.622	-0.527209	0.140496	-3.75248	0.000175092	0.000887412	Potri.001G020200
8641.78	0.322264	0.10993	2.93153	0.00337291	0.0113412	Potri.001G020300
85.7038	0.902304	0.387559	2.32817	0.019903	0.0501498	Potri.001G020600
437.933	0.141441	0.129075	1.09581	0.273162	0.394773	Potri.001G020700
274.912	1.12128	0.172997	6.48149	9.08187e-11	1.81691e-09	Potri.001G020800
74.431	1.80192	0.453767	3.97103	7.15616e-05	0.000405938	Potri.001G020900
865.173	1.04922	0.177352	5.91602	3.29816e-09	5.01904e-08	Potri.001G021000
304.838	-0.116389	0.0891199	-1.30599	0.191558	0.30186	Potri.001G021100
269.843	1.64163	0.452625	3.62691	0.000286838	0.0013598	Potri.001G021300
268.028	-0.0550529	0.152663	-0.360616	0.718386	0.800003	Potri.001G021500
132.134	0.388416	0.188222	2.06361	0.039055	0.0864446	Potri.001G021600
180.283	-0.182634	0.152572	-1.19703	0.231294	0.348361	Potri.001G022400
1403.19	-0.366266	0.0944129	-3.87941	0.000104711	0.000565852	Potri.001G022500
2043.22	0.140256	0.13078	1.07246	0.283515	0.405965	Potri.001G022700
44.5762	0.254261	0.305198	0.833102	0.404787	0.530601	Potri.001G022900
311.241	-0.0705913	0.102955	-0.68565	0.492934	0.612249	Potri.001G023000
1271.7	-0.0846898	0.120403	-0.703383	0.481817	0.601724	Potri.001G023100
636.975	0.295969	0.228599	1.29471	0.19542	0.306757	Potri.001G023500
270.274	0.636073	0.211417	3.00861	0.00262443	0.00921325	Potri.001G023800
500.766	-0.316659	0.106513	-2.97295	0.00294951	0.0101444	Potri.001G024000
2272.03	-0.261572	0.123083	-2.12517	0.0335727	0.0766007	Potri.001G024100
2215.95	-0.617514	0.0791328	-7.80352	6.02058e-15	2.31778e-13	Potri.001G024200
2297.23	-0.392273	0.0824956	-4.75508	1.98365e-06	1.67336e-05	Potri.001G024300
255.795	0.284241	0.157112	1.80916	0.0704265	0.138256	Potri.001G024500
1494.76	-0.63507	0.0916114	-6.93222	4.14288e-12	1.04257e-10	Potri.001G024600
1445.98	2.41037	0.298837	8.06583	7.2741e-16	3.25659e-14	Potri.001G024800
6960.73	2.63102	0.32134	8.18766	2.66364e-16	1.24862e-14	Potri.001G024900
21460.5	-0.566333	0.0975966	-5.8028	6.5218e-09	9.33073e-08	Potri.001G025100
301.701	0.829227	0.221513	3.74348	0.000181491	0.000914415	Potri.001G025300
502.759	0.238341	0.162385	1.46775	0.142171	0.239847	Potri.001G025400
582.537	-0.105058	0.12496	-0.840735	0.400496	0.526515	Potri.001G025600
634.791	-0.102004	0.11718	-0.870488	0.384034	0.510259	Potri.001G026000
1456.21	-0.265941	0.0931896	-2.85377	0.00432044	0.0139939	Potri.001G026100
138.002	0.549041	0.255951	2.1451	0.0319446	0.0737305	Potri.001G026200
2096.58	-0.00096687	0.0968825	-0.00997981	0.992037	0.994992	Potri.001G026300
109.588	0.589333	0.205527	2.86743	0.00413823	0.0134914	Potri.001G026400
2558.4	-0.0261546	0.113478	-0.230483	0.817717	0.873159	Potri.001G026600
353.319	0.261941	0.115309	2.27166	0.0231073	0.0566126	Potri.001G026700
1030.4	-0.0642396	0.084162	-0.763285	0.445293	0.568464	Potri.001G026800
213.04	0.180578	0.186701	0.967204	0.333442	0.45877	Potri.001G026900
64.0547	-0.455538	0.245582	-1.85493	0.0636063	0.12746	Potri.001G027200
4209.1	0.196088	0.0947878	2.0687	0.0385741	0.0856418	Potri.001G027400
1368.04	-0.829093	0.106719	-7.76891	7.91631e-15	2.9851e-13	Potri.001G027600
31.6073	-0.743769	0.288178	-2.58093	0.00985334	0.0280935	Potri.001G027900
1087.82	-0.140101	0.080124	-1.74856	0.0803675	0.153573	Potri.001G028000
365.734	0.419558	0.1251	3.35379	0.000797134	0.00333516	Potri.001G028100
1835.93	1.41046	0.514734	2.74017	0.00614083	0.0188361	Potri.001G028200
630.529	0.15261	0.113909	1.33976	0.180324	0.288265	Potri.001G028300
2520.95	-0.0658306	0.154305	-0.426626	0.669652	0.761468	Potri.001G028400
201.009	-0.837132	0.417842	-2.00347	0.045127	0.0967934	Potri.001G028500
43.2966	0.313071	0.305149	1.02596	0.30491	0.42844	Potri.001G028700
195.318	-0.0389403	0.228047	-0.170756	0.864416	0.907101	Potri.001G029300
184.617	-0.18264	0.138677	-1.31701	0.187834	0.297172	Potri.001G029400
77.8823	0.261505	0.208452	1.25451	0.209656	0.323705	Potri.001G029500
3740.46	-0.109886	0.0948466	-1.15856	0.246634	0.365637	Potri.001G029600
154.096	0.556055	0.399136	1.39315	0.163576	0.267228	Potri.001G029700
928.328	-0.120743	0.0791967	-1.5246	0.12736	0.220079	Potri.001G029800
3330.22	0.237663	0.094969	2.50253	0.012331	0.0338264	Potri.001G029900
1021.99	-0.0832038	0.0766507	-1.08549	0.277703	0.399678	Potri.001G030000
2820.76	0.12708	0.0968774	1.31176	0.189602	0.299334	Potri.001G030100
338.382	0.147946	0.203148	0.72827	0.466449	0.588138	Potri.001G030200
226.988	-0.170084	0.160987	-1.05651	0.290737	0.413636	Potri.001G030300
412.732	-0.0932225	0.154048	-0.605154	0.545077	0.658492	Potri.001G030700
147.333	-0.168334	0.289314	-0.58184	0.560675	0.672053	Potri.001G030800
3575.65	-0.10736	0.0710654	-1.51072	0.130859	0.224713	Potri.001G030900
2538.88	-0.0856682	0.105214	-0.814229	0.415514	0.540344	Potri.001G031400
557.307	-0.0996187	0.082913	-1.20148	0.229563	0.346278	Potri.001G031500
1408.83	-0.172275	0.0760837	-2.26429	0.0235564	0.0575419	Potri.001G031700
19969.8	-0.624421	0.10127	-6.16588	7.00906e-10	1.21161e-08	Potri.001G031800
968.756	-0.434758	0.0975952	-4.4547	8.40095e-06	6.12361e-05	Potri.001G032000
535.344	1.35008	0.26265	5.14021	2.74428e-07	2.79062e-06	Potri.001G032400
1101.35	-0.765218	0.264071	-2.89778	0.00375815	0.01242	Potri.001G032500
2212.04	-0.213191	0.144082	-1.47964	0.138968	0.235642	Potri.001G032800
1380.76	-0.327797	0.11185	-2.93069	0.00338212	0.0113658	Potri.001G032900
1827.93	0.0361241	0.071101	0.508067	0.611406	0.714972	Potri.001G033200
319.664	-0.99549	0.194247	-5.12488	2.97734e-07	3.00588e-06	Potri.001G033500
1009.97	0.306507	0.0826473	3.70861	0.000208397	0.00102958	Potri.001G033600
299.363	2.31711	0.33848	6.84562	7.61431e-12	1.83318e-10	Potri.001G033800
560.366	0.266903	0.120305	2.21855	0.0265172	0.06342	Potri.001G033900
1971.4	0.0115064	0.11517	0.0999072	0.920418	0.946794	Potri.001G034200
332.515	-0.272179	0.12204	-2.23025	0.0257311	0.0619053	Potri.001G034300
2583.98	0.28496	0.113467	2.51138	0.012026	0.0331228	Potri.001G034400
135.129	0.066264	0.142985	0.463434	0.643053	0.741033	Potri.001G034500
171.835	-0.143475	0.18834	-0.761785	0.446188	0.569333	Potri.001G034600
570.21	-0.114335	0.109386	-1.04525	0.295909	0.419046	Potri.001G034700
87.8352	-0.167257	0.173414	-0.964492	0.334799	0.460241	Potri.001G034900
333.732	0.165467	0.0978801	1.6905	0.0909314	0.169201	Potri.001G035000
2242.02	-0.621684	0.113854	-5.46036	4.75175e-08	5.69139e-07	Potri.001G035200
76.5624	0.0653862	0.172131	0.379863	0.704047	0.788802	Potri.001G035300
62.8211	0.180007	0.270956	0.66434	0.506473	0.624522	Potri.001G035500
128.863	-0.560574	0.20066	-2.79365	0.00521163	0.0164264	Potri.001G035600
557.605	-0.131193	0.0815104	-1.60953	0.107501	0.193468	Potri.001G035700
1443.66	0.051626	0.130674	0.395074	0.692788	0.779705	Potri.001G035800
245.084	-0.462577	0.114826	-4.0285	5.61334e-05	0.000326905	Potri.001G036000
1553.29	0.0501993	0.0915032	0.548607	0.583275	0.691067	Potri.001G036100
271.722	-0.464552	0.135557	-3.42698	0.000610331	0.00263522	Potri.001G036300
999.762	-0.484661	0.0997215	-4.86015	1.17297e-06	1.03899e-05	Potri.001G036400
1438.71	-0.0487668	0.0709738	-0.68711	0.492013	0.611328	Potri.001G036800
4352.61	-0.152372	0.275658	-0.552759	0.580428	0.688862	Potri.001G036900
514.733	0.363085	0.134169	2.70617	0.00680642	0.020569	Potri.001G037000
374.886	-0.279425	0.150351	-1.85849	0.0631001	0.12664	Potri.001G037200
4210.74	-0.577538	0.0888403	-6.50085	7.98667e-11	1.61811e-09	Potri.001G037300
709.334	-0.459239	0.144599	-3.17595	0.00149345	0.00568264	Potri.001G037400
182.414	-0.0297076	0.121543	-0.24442	0.806906	0.865092	Potri.001G037500
56.3209	1.01806	0.407982	2.49535	0.0125835	0.0343652	Potri.001G037700
111.88	0.150226	0.213395	0.703981	0.481445	0.601479	Potri.001G037900
1058.7	0.191508	0.0762346	2.51209	0.0120018	0.0330791	Potri.001G038000
5540.35	0.0222342	0.0743023	0.29924	0.764757	0.83488	Potri.001G038100
65.5096	0.262947	0.288643	0.910975	0.362308	0.488286	Potri.001G038200
244.196	0.475047	0.409015	1.16144	0.245462	0.364353	Potri.001G038300
42.1592	0.239424	0.340451	0.703256	0.481896	0.601748	Potri.001G039200
137.304	0.192673	0.135914	1.41762	0.156303	0.258294	Potri.001G040100
102.3	0.0557373	0.481214	0.115826	0.90779	0.937515	Potri.001G040500
34.9607	0.447766	0.468412	0.955922	0.339112	0.464753	Potri.001G041100
181.593	0.334651	0.154068	2.1721	0.0298483	0.0697405	Potri.001G041200
375.125	-0.380537	0.196189	-1.93965	0.0524222	0.109283	Potri.001G041500
603.725	-0.369498	0.131335	-2.8134	0.00490203	0.0155841	Potri.001G041600
1999.84	0.5914	0.203086	2.91207	0.00359047	0.0119468	Potri.001G041700
1796.14	0.103115	0.232707	0.44311	0.657686	0.752419	Potri.001G041800
741.305	0.154841	0.121784	1.27143	0.203575	0.316551	Potri.001G041900
101.309	-0.129261	0.178363	-0.724707	0.468632	0.589725	Potri.001G042000
132.531	0.537631	0.247883	2.16889	0.0300907	0.0701969	Potri.001G042400
523.597	4.59481	0.458307	10.0256	1.17622e-23	1.30185e-21	Potri.001G042600
222.205	5.06039	0.355936	14.2171	7.17201e-46	2.72161e-43	Potri.001G042700
2315.91	0.663883	0.18971	3.49947	0.000466193	0.00208012	Potri.001G042900
2846.75	-0.170478	0.0501046	-3.40244	0.000667882	0.00285126	Potri.001G043000
2914.16	-0.414187	0.226973	-1.82483	0.068026	0.134438	Potri.001G043100
591.37	0.181392	0.11546	1.57104	0.116174	0.205139	Potri.001G043200
211.446	-0.00207274	0.124921	-0.0165924	0.986762	0.991948	Potri.001G043300
483.364	0.039575	0.0931331	0.42493	0.670888	0.762342	Potri.001G043400
100.884	-0.148393	0.149902	-0.989936	0.322206	0.446782	Potri.001G043500
55.9413	-0.572459	0.259257	-2.20807	0.0272393	0.064797	Potri.001G043700
7444.6	-0.485044	0.0768541	-6.31122	2.76836e-10	5.15044e-09	Potri.001G044000
257.661	0.0574986	0.140468	0.409336	0.682293	0.771404	Potri.001G044200
6465.5	-0.835806	0.106373	-7.85731	3.92467e-15	1.57428e-13	Potri.001G044300
766.493	1.93286	0.276273	6.99621	2.62986e-12	6.83392e-11	Potri.001G044500
312.123	-0.0323222	0.15329	-0.210856	0.833	0.884029	Potri.001G044700
255.619	-0.240363	0.294458	-0.816289	0.414335	0.539134	Potri.001G044900
780.512	-0.115126	0.243779	-0.472254	0.636745	0.735939	Potri.001G046000
460.842	-0.234076	0.128442	-1.82244	0.068389	0.134966	Potri.001G046500
1542.87	0.229104	0.142683	1.60569	0.108342	0.194601	Potri.001G046600
1320.62	-0.201033	0.0756121	-2.65874	0.00784336	0.0231638	Potri.001G046700
212.604	0.166089	0.217542	0.763478	0.445178	0.568452	Potri.001G046800
137.321	-0.217794	0.132766	-1.64043	0.100915	0.183969	Potri.001G046900
602.395	0.115471	0.0882408	1.30859	0.190672	0.300686	Potri.001G047100
827.973	0.0050578	0.110629	0.0457187	0.963534	0.975779	Potri.001G047200
937.624	0.139927	0.106255	1.3169	0.187872	0.297212	Potri.001G047400
169.34	0.486905	0.26937	1.80757	0.0706737	0.138628	Potri.001G047500
87.3255	0.561008	0.209129	2.6826	0.00730534	0.0218365	Potri.001G047600
81.7735	0.321432	0.183545	1.75125	0.0799032	0.152832	Potri.001G047800
1670.03	-0.136835	0.0678453	-2.01687	0.0437086	0.0944879	Potri.001G047900
695.941	0.109962	0.0922666	1.19179	0.233345	0.35052	Potri.001G048100
211.591	0.41064	0.204464	2.00838	0.0446034	0.0959459	Potri.001G048500
4725.77	0.936099	0.290426	3.22319	0.00126771	0.0049417	Potri.001G048700
581.565	1.1869	0.244108	4.86217	1.16103e-06	1.02955e-05	Potri.001G048800
1280.84	-0.273562	0.262943	-1.04039	0.29816	0.421458	Potri.001G048900
12.7535	2.45346	0.741167	3.31026	0.000932077	0.00380519	Potri.001G049000
157.892	0.744379	0.380857	1.95448	0.0506441	0.106327	Potri.001G049200
486.38	-0.637694	0.156525	-4.07407	4.61985e-05	0.000274538	Potri.001G049300
2479.87	-0.0485866	0.0775032	-0.626899	0.530726	0.646295	Potri.001G049400
162.425	0.517529	0.252502	2.04961	0.0404028	0.0887703	Potri.001G049700
2207.6	-0.0731309	0.0496703	-1.47233	0.140932	0.238313	Potri.001G049800
1802.5	-0.569761	0.0631014	-9.02929	1.72787e-19	1.23308e-17	Potri.001G049900
2547.32	-0.0329746	0.0753549	-0.437591	0.661683	0.755581	Potri.001G050000
1977.47	0.289853	0.130954	2.2134	0.0268704	0.0640986	Potri.001G050100
31.4254	0.16941	0.484198	0.349878	0.72643	0.806195	Potri.001G050300
520.439	0.386906	0.13524	2.8609	0.00422445	0.0137332	Potri.001G050400
985.236	-0.288294	0.142208	-2.02726	0.0426354	0.0927211	Potri.001G050600
22781.6	-0.606934	0.0903279	-6.71923	1.82682e-11	4.10854e-10	Potri.001G050700
1507.47	-0.152852	0.0868958	-1.75903	0.0785722	0.15089	Potri.001G051200
1552.95	-0.241034	0.12558	-1.91936	0.0549384	0.113391	Potri.001G051400
2635.71	1.24745	0.524882	2.37663	0.0174716	0.0450684	Potri.001G051500
3765.26	0.990827	0.560164	1.76882	0.0769246	0.148369	Potri.001G051600
1281.14	0.249955	0.172219	1.45137	0.146676	0.245576	Potri.001G051700
389.437	-0.400676	0.14213	-2.81909	0.004816	0.0153576	Potri.001G051800
12291.1	0.518477	0.223807	2.31663	0.0205239	0.0514433	Potri.001G051900
10079.9	0.403183	0.0927564	4.34669	1.3821e-05	9.49477e-05	Potri.001G052100
11317.5	0.431496	0.225618	1.91251	0.0558114	0.114718	Potri.001G052300
488.69	-0.0498023	0.111713	-0.445807	0.655736	0.750864	Potri.001G052400
35.4167	-0.362681	0.381796	-0.949936	0.342145	0.467837	Potri.001G053000
322.628	0.342084	0.197657	1.7307	0.0835055	0.158191	Potri.001G053400
1266.45	1.14793	0.137365	8.3568	6.44428e-17	3.30608e-15	Potri.001G053500
1425.98	0.0271261	0.125418	0.216285	0.828766	0.88114	Potri.001G053600
1708.01	-0.382905	0.116165	-3.29622	0.000979946	0.00396809	Potri.001G053700
614.317	0.181593	0.075795	2.39585	0.0165819	0.0431367	Potri.001G053800
1499.5	0.437926	0.175088	2.50117	0.0123783	0.0339289	Potri.001G054400
2709.07	0.147904	0.076842	1.92478	0.0542569	0.112256	Potri.001G054500
195.823	-0.200947	0.188888	-1.06384	0.287399	0.40998	Potri.001G054700
108.982	-2.26415	0.621315	-3.64413	0.000268298	0.00128105	Potri.001G054800
645.084	-0.12318	0.0849188	-1.45056	0.146902	0.245869	Potri.001G054900
376.562	-0.217919	0.23186	-0.939871	0.347284	0.472997	Potri.001G055100
7042.29	-0.251712	0.133175	-1.89008	0.0587476	0.119398	Potri.001G055300
1844.28	0.0932746	0.0772406	1.20759	0.227207	0.3437	Potri.001G055400
204.247	0.101325	0.194962	0.519717	0.603261	0.708009	Potri.001G055900
1420.74	0.104753	0.121822	0.859886	0.389852	0.515944	Potri.001G056000
1169.82	-0.130796	0.113145	-1.156	0.24768	0.366825	Potri.001G056100
9569.67	0.330881	0.188914	1.75149	0.0798617	0.152766	Potri.001G056200
767.107	-0.0282502	0.129737	-0.217749	0.827624	0.880234	Potri.001G056500
900.474	0.98267	0.230028	4.27195	1.93771e-05	0.000128314	Potri.001G056600
1341.29	-0.512749	0.135792	-3.77599	0.000159372	0.00081832	Potri.001G056700
2050	-0.439468	0.109194	-4.02465	5.70589e-05	0.000331738	Potri.001G056800
1144.92	-0.222373	0.0897825	-2.4768	0.0132568	0.035882	Potri.001G057100
1265.48	0.033512	0.0927248	0.361413	0.71779	0.799563	Potri.001G057200
3311.03	1.20093	0.152877	7.85548	3.98251e-15	1.5948e-13	Potri.001G057300
4349.05	-0.20947	0.125668	-1.66685	0.0955441	0.176099	Potri.001G057400
2909.07	0.0780612	0.0995021	0.784518	0.432736	0.556505	Potri.001G057500
253.573	-0.555242	0.151079	-3.67518	0.000237678	0.00115233	Potri.001G057700
2343.84	0.426482	0.133395	3.19714	0.001388	0.00534002	Potri.001G057800
2717.47	-0.201242	0.170727	-1.17874	0.238503	0.356569	Potri.001G058100
188.658	0.883855	0.202363	4.36767	1.25581e-05	8.72496e-05	Potri.001G058600
941.392	-0.00419628	0.0870934	-0.0481814	0.961572	0.974741	Potri.001G058700
66.9442	-0.841433	0.268554	-3.13319	0.00172916	0.00644511	Potri.001G059000
60.7363	-0.353002	0.266468	-1.32474	0.185256	0.294124	Potri.001G059100
619.488	-0.806523	0.180174	-4.47636	7.59274e-06	5.599e-05	Potri.001G059400
668.268	-1.26083	0.220967	-5.70593	1.15707e-08	1.58613e-07	Potri.001G059500
1293.14	0.384992	0.124632	3.08902	0.0020082	0.00731191	Potri.001G059700
1727.96	-0.389721	0.2451	-1.59005	0.111825	0.199581	Potri.001G059900
278.055	-0.139715	0.231418	-0.603734	0.54602	0.659245	Potri.001G060000
5475.24	0.211581	0.105055	2.014	0.0440094	0.094992	Potri.001G060100
4491.32	0.00216842	0.174438	0.0124309	0.990082	0.993907	Potri.001G060200
567.533	-0.27636	0.101473	-2.72349	0.00645968	0.0196703	Potri.001G060300
482.857	-1.24374	0.37225	-3.34113	0.00083437	0.00347272	Potri.001G060400
119.088	1.37914	0.343769	4.01181	6.02559e-05	0.000347537	Potri.001G060500
177.165	-0.606782	0.266961	-2.27293	0.0230306	0.0564537	Potri.001G060700
895.607	-0.263118	0.107097	-2.45682	0.0140173	0.0375811	Potri.001G060800
1600.4	0.0222494	0.126728	0.175568	0.860633	0.904293	Potri.001G061000
425.081	-0.218073	0.183201	-1.19034	0.233911	0.351087	Potri.001G061100
6065.49	-0.327602	0.0962983	-3.40194	0.000669081	0.00285587	Potri.001G061200
2675.25	0.119903	0.085781	1.39778	0.162179	0.265598	Potri.001G061400
275.313	0.00723117	0.143558	0.0503712	0.959827	0.973633	Potri.001G061500
76.309	0.550863	0.259322	2.12425	0.0336497	0.0767448	Potri.001G061600
41.9339	1.16524	0.373343	3.1211	0.00180176	0.00666379	Potri.001G061800
520.853	-0.205233	0.128207	-1.60079	0.109422	0.196202	Potri.001G062000
540.806	1.12507	0.232963	4.82938	1.36961e-06	1.1911e-05	Potri.001G062100
2570.23	4.1808	0.212615	19.6637	4.41617e-86	1.05577e-82	Potri.001G062500
67.1314	-0.356858	0.235734	-1.51382	0.130073	0.223796	Potri.001G062600
367.722	-0.0567572	0.130084	-0.436313	0.66261	0.756315	Potri.001G062800
247.585	-0.966226	0.230553	-4.19091	2.77835e-05	0.000175256	Potri.001G063300
83.4299	-0.234485	0.402457	-0.582633	0.56014	0.671646	Potri.001G063700
104.449	-0.25586	0.378264	-0.676405	0.498784	0.61743	Potri.001G063900
310.193	-0.856898	0.350763	-2.44295	0.0145677	0.0387958	Potri.001G064100
137.591	-0.490649	0.305486	-1.60612	0.108247	0.194473	Potri.001G064500
385.049	-1.13436	0.344474	-3.29301	0.000991217	0.00400897	Potri.001G064600
390.483	-0.825169	0.300216	-2.74858	0.00598535	0.0184254	Potri.001G064900
255.68	-0.679987	0.30263	-2.24692	0.0246449	0.0597249	Potri.001G065300
1242.41	-0.447571	0.0734435	-6.09409	1.10063e-09	1.84005e-08	Potri.001G065600
722.643	-0.280793	0.217047	-1.2937	0.19577	0.307065	Potri.001G065800
87.0394	0.889223	0.339177	2.62171	0.00874893	0.0253497	Potri.001G065900
52.6406	-0.398208	0.294016	-1.35438	0.175616	0.282174	Potri.001G066000
204.854	-0.551953	0.1848	-2.98676	0.00281949	0.00977884	Potri.001G066100
1983.3	0.25881	0.200192	1.2928	0.196079	0.307529	Potri.001G066200
16011.5	-0.78947	0.243601	-3.24083	0.0011918	0.00469502	Potri.001G066400
826.312	-0.705379	0.121799	-5.79135	6.98222e-09	9.94186e-08	Potri.001G066500
298.262	-0.604128	0.18236	-3.31283	0.000923563	0.00377485	Potri.001G066700
3697.93	-0.33006	0.0736274	-4.48285	7.3654e-06	5.44647e-05	Potri.001G066800
478.308	-1.08713	0.237211	-4.58298	4.58389e-06	3.55571e-05	Potri.001G066900
2095.56	-0.306286	0.0978307	-3.13077	0.00174347	0.0064835	Potri.001G067300
605.7	-0.166495	0.103205	-1.61325	0.10669	0.192299	Potri.001G067400
107.715	1.73625	0.347197	5.00077	5.71026e-07	5.44151e-06	Potri.001G067600
72.0087	0.610808	0.198632	3.07508	0.00210447	0.0076172	Potri.001G067700
12109.6	-0.402816	0.0735167	-5.47924	4.27155e-08	5.16018e-07	Potri.001G067800
7510.29	0.181032	0.107564	1.68301	0.0923727	0.171456	Potri.001G067900
2587.52	-0.178439	0.101764	-1.75345	0.0795245	0.152315	Potri.001G068000
1861.34	-0.69784	0.222567	-3.13541	0.00171613	0.00640455	Potri.001G068100
1532.67	0.516958	0.17152	3.01398	0.00257841	0.00907835	Potri.001G068200
2212.82	-0.446941	0.0905276	-4.93707	7.93066e-07	7.31757e-06	Potri.001G068300
179.574	0.259464	0.135439	1.91572	0.055401	0.11411	Potri.001G068400
176.947	0.182209	0.140828	1.29384	0.195719	0.307025	Potri.001G068500
4258.13	-0.661013	0.153109	-4.31727	1.5797e-05	0.000106804	Potri.001G068600
349.355	-0.253891	0.111604	-2.27492	0.0229106	0.0562056	Potri.001G068700
945.995	-0.0707283	0.0768574	-0.920253	0.35744	0.483278	Potri.001G068800
1480.4	0.144465	0.081782	1.76646	0.0773189	0.148938	Potri.001G068900
58.5968	2.42377	0.400296	6.05494	1.4047e-09	2.30648e-08	Potri.001G069000
3119.35	0.229411	0.11272	2.03523	0.0418275	0.0912797	Potri.001G069100
163.41	-0.0896955	0.377629	-0.237523	0.812251	0.869007	Potri.001G069200
582.254	0.313898	0.255829	1.22698	0.219829	0.335469	Potri.001G069500
364.645	0.868839	0.177816	4.88617	1.02818e-06	9.2132e-06	Potri.001G070100
267.205	0.0479231	0.18563	0.258164	0.79628	0.857392	Potri.001G070200
483.307	0.186954	0.239399	0.780933	0.434842	0.558462	Potri.001G070400
102.333	0.0196915	0.385794	0.0510415	0.959292	0.973339	Potri.001G070500
268.652	-0.37855	0.240581	-1.57348	0.115607	0.204467	Potri.001G070600
86.5058	1.67242	0.30644	5.45757	4.82703e-08	5.76446e-07	Potri.001G070700
368.858	0.929139	0.198372	4.68383	2.81568e-06	2.29117e-05	Potri.001G070800
429.283	0.643381	0.259387	2.48039	0.013124	0.0355813	Potri.001G070900
5375.43	1.22302	0.185617	6.58891	4.43076e-11	9.36571e-10	Potri.001G071000
8025.21	0.116903	0.105498	1.1081	0.267818	0.389055	Potri.001G071100
107.835	1.05424	0.199185	5.29276	1.20483e-07	1.31825e-06	Potri.001G071400
142.305	0.806239	0.267244	3.01686	0.00255404	0.00900182	Potri.001G071500
361.645	0.210491	0.180208	1.16805	0.242787	0.361467	Potri.001G071700
2003.93	0.139749	0.0819121	1.70608	0.0879931	0.16494	Potri.001G071900
2680.59	-0.0483605	0.0758152	-0.637873	0.523556	0.640009	Potri.001G072000
856.465	-4.85792e-05	0.0735206	-0.000660756	0.999473	0.999798	Potri.001G072100
1175.94	0.382397	0.12345	3.09758	0.00195106	0.00714305	Potri.001G072200
862.399	0.0769422	0.131305	0.585982	0.557888	0.66965	Potri.001G072300
2984.43	-0.22002	0.0774767	-2.83982	0.00451389	0.0145285	Potri.001G072400
82.6528	-0.35221	0.353418	-0.996582	0.318968	0.443321	Potri.001G072500
1975.73	-0.114295	0.105465	-1.08372	0.278488	0.400494	Potri.001G072600
887.549	-0.446894	0.0841764	-5.30902	1.10218e-07	1.21821e-06	Potri.001G072700
2783.02	-0.0321398	0.155513	-0.20667	0.836268	0.886278	Potri.001G072800
1270.21	-0.230944	0.186283	-1.23975	0.215067	0.330102	Potri.001G073000
2523.06	0.294387	0.225164	1.30743	0.191065	0.301247	Potri.001G073100
577.402	-0.0780619	0.097439	-0.801136	0.423053	0.548032	Potri.001G073300
757.164	0.0628884	0.0749687	0.838862	0.401547	0.527547	Potri.001G073400
393.843	-0.0968161	0.0794034	-1.21929	0.222733	0.338689	Potri.001G073500
1145.71	-0.296351	0.159429	-1.85884	0.0630504	0.126583	Potri.001G073600
450.313	-0.166381	0.110041	-1.51199	0.130535	0.224318	Potri.001G073700
486.042	-0.278399	0.12829	-2.17008	0.0300005	0.0700274	Potri.001G073800
3342.84	-0.0963506	0.179949	-0.535433	0.59235	0.698738	Potri.001G073900
111.446	0.0808012	0.360079	0.224399	0.822447	0.876878	Potri.001G074000
2483.37	-0.379126	0.142745	-2.65597	0.00790801	0.0233231	Potri.001G074200
352.847	-0.140303	0.113412	-1.23711	0.216047	0.33124	Potri.001G074400
5398.07	0.656398	0.176302	3.72315	0.000196756	0.000978746	Potri.001G074600
2536.51	-0.236545	0.302252	-0.782608	0.433857	0.557618	Potri.001G074700
745.571	-1.61897	0.143859	-11.2538	2.21739e-29	3.75965e-27	Potri.001G074800
1190.21	-0.0963723	0.0899205	-1.07175	0.283832	0.406346	Potri.001G074900
38.788	0.396571	0.246536	1.60858	0.107709	0.193755	Potri.001G075000
203.392	0.0130949	0.162199	0.0807337	0.935654	0.957141	Potri.001G075300
4351.85	-0.553103	0.166626	-3.31943	0.000902023	0.00369817	Potri.001G075500
5009.98	-0.649579	0.174492	-3.72268	0.000197118	0.000980136	Potri.001G075600
202.12	-0.214655	0.127837	-1.67914	0.0931252	0.172625	Potri.001G075700
758.558	-0.653712	0.134576	-4.85755	1.18848e-06	1.05077e-05	Potri.001G075800
148.611	-0.0293674	0.23282	-0.126138	0.899623	0.931293	Potri.001G075900
78.4317	0.120607	0.286522	0.420935	0.673802	0.764673	Potri.001G076200
179.66	0.0808266	0.280816	0.287828	0.773479	0.840334	Potri.001G076300
1520.82	-0.0656699	0.13939	-0.471125	0.637552	0.736575	Potri.001G076400
3725.25	-0.595933	0.0874678	-6.81316	9.54756e-12	2.25993e-10	Potri.001G076500
433.34	0.696819	0.188578	3.69512	0.000219786	0.00107629	Potri.001G076600
232.831	0.51205	0.266682	1.92008	0.0548477	0.113243	Potri.001G076700
939.783	-0.399118	0.388036	-1.02856	0.303687	0.427174	Potri.001G077100
1614.66	0.0401124	0.212194	0.189036	0.850064	0.89629	Potri.001G077400
19404.8	-0.129214	0.129664	-0.996533	0.318991	0.443328	Potri.001G077600
152.401	-0.341903	0.304599	-1.12247	0.261664	0.382398	Potri.001G077900
17530.8	-0.309032	0.0772705	-3.99935	6.35173e-05	0.000364763	Potri.001G078100
136.993	1.51938	0.224417	6.77032	1.28494e-11	2.95737e-10	Potri.001G078300
332.752	0.878093	0.274086	3.20371	0.00135667	0.00523549	Potri.001G078400
457.781	0.0805444	0.076148	1.05774	0.290176	0.41301	Potri.001G078500
1247.53	-0.143124	0.103056	-1.38879	0.164896	0.268843	Potri.001G078600
1601.99	-0.337701	0.107206	-3.15002	0.00163259	0.00614746	Potri.001G078700
267.106	0.734008	0.168093	4.36668	1.26148e-05	8.75926e-05	Potri.001G078800
1462.3	0.596848	0.135383	4.40858	1.04052e-05	7.39465e-05	Potri.001G078900
52512.8	-1.38977	0.209107	-6.64623	3.00705e-11	6.54135e-10	Potri.001G079000
297.182	-0.134225	0.176438	-0.760745	0.446809	0.569912	Potri.001G079100
804.066	-0.129847	0.104511	-1.24243	0.214079	0.328856	Potri.001G079300
886.12	-0.215616	0.0920997	-2.34111	0.0192266	0.048758	Potri.001G079400
339.817	-0.278051	0.122078	-2.27765	0.0227476	0.0558861	Potri.001G079500
1531.23	-1.44991	0.135797	-10.677	1.30397e-26	1.82106e-24	Potri.001G079600
1319.85	0.145729	0.27903	0.522269	0.601483	0.706374	Potri.001G079800
673.759	-0.711841	0.123062	-5.78441	7.27687e-09	1.03169e-07	Potri.001G079900
812.107	0.469221	0.130271	3.60189	0.000315906	0.00148028	Potri.001G080200
4515.42	0.0439928	0.0835214	0.526724	0.598385	0.703808	Potri.001G080400
266.183	-0.0287498	0.196426	-0.146365	0.883633	0.920681	Potri.001G081100
331.25	0.0784901	0.132723	0.591384	0.554263	0.666437	Potri.001G081300
100180	-0.397709	0.0960909	-4.13888	3.49002e-05	0.000214393	Potri.001G081500
2164.29	-0.163137	0.0971773	-1.67876	0.0931986	0.172734	Potri.001G081600
2007.81	-0.209017	0.0785994	-2.65926	0.00783117	0.0231335	Potri.001G081900
1185.93	0.0415257	0.113692	0.365246	0.714928	0.797232	Potri.001G082000
4369.2	-0.24459	0.0876261	-2.79129	0.00524987	0.0165186	Potri.001G082100
135.993	0.972093	0.260684	3.72901	0.000192232	0.000960223	Potri.001G082600
265.594	-0.32793	0.296539	-1.10586	0.268787	0.389981	Potri.001G082700
2205.57	-0.232743	0.0996967	-2.33451	0.019569	0.0494592	Potri.001G082900
3638.7	0.107083	0.137852	0.776795	0.43728	0.560873	Potri.001G083100
10013.7	-0.53241	0.100085	-5.31956	1.04017e-07	1.15287e-06	Potri.001G083300
1191.88	0.611588	0.329431	1.8565	0.0633826	0.127079	Potri.001G083400
159.029	8.79183	1.08475	8.10492	5.27789e-16	2.4034e-14	Potri.001G083500
1400.95	4.55784	0.404244	11.275	1.74412e-29	3.08864e-27	Potri.001G083600
1298.84	0.429365	0.101634	4.22462	2.3934e-05	0.000153814	Potri.001G083800
3357.7	-0.230818	0.178735	-1.2914	0.196567	0.308091	Potri.001G083900
11228.7	3.08837	0.346736	8.90698	5.24396e-19	3.48243e-17	Potri.001G084000
1749.45	-0.0216314	0.0939185	-0.230321	0.817842	0.873176	Potri.001G084300
4332.81	-0.734179	0.110041	-6.6719	2.52518e-11	5.55377e-10	Potri.001G084400
2040.96	-0.788954	0.136032	-5.79977	6.64058e-09	9.48366e-08	Potri.001G084500
91.6384	-0.247437	0.254573	-0.971969	0.331066	0.456107	Potri.001G084600
2889.27	-0.102876	0.0884827	-1.16266	0.244966	0.36382	Potri.001G084700
101.922	-0.210381	0.233575	-0.900698	0.367749	0.49397	Potri.001G085000
259.752	-0.00353505	0.375316	-0.00941887	0.992485	0.995358	Potri.001G085100
1961.59	-0.189849	0.0861646	-2.20333	0.0275714	0.0654098	Potri.001G085200
508.751	-0.153762	0.131559	-1.16877	0.242497	0.361162	Potri.001G085400
2537.69	-0.386509	0.0980711	-3.94111	8.11049e-05	0.00045161	Potri.001G085500
2544.49	-0.080984	0.0711545	-1.13814	0.255061	0.374762	Potri.001G085600
83.1386	0.321557	0.264788	1.21439	0.224598	0.340918	Potri.001G086000
1679.68	-0.471961	0.0556127	-8.48656	2.12837e-17	1.17784e-15	Potri.001G086100
531.489	0.205454	0.0900434	2.28172	0.0225061	0.0554466	Potri.001G086300
326.083	0.235809	0.156203	1.50963	0.131138	0.22511	Potri.001G086400
545.534	0.179343	0.115516	1.55254	0.120534	0.210999	Potri.001G086600
248.116	2.88234	0.37725	7.64041	2.16526e-14	7.6462e-13	Potri.001G086700
461.56	-0.148853	0.114764	-1.29704	0.194618	0.305737	Potri.001G086800
1100.21	-0.486239	0.143413	-3.39049	0.000697685	0.00296948	Potri.001G087100
268.474	0.177523	0.182493	0.972768	0.330669	0.455742	Potri.001G087200
3667.38	-0.0715485	0.0458788	-1.55951	0.118876	0.2087	Potri.001G087300
1798.83	-0.469833	0.0708133	-6.63481	3.24928e-11	7.04905e-10	Potri.001G087400
19939.6	1.11708	0.140852	7.93088	2.17596e-15	8.95364e-14	Potri.001G087500
3193.6	-0.243444	0.0927771	-2.62397	0.00869113	0.0252098	Potri.001G087600
120.472	-0.331543	0.25282	-1.31138	0.18973	0.299496	Potri.001G087700
3963.23	0.130177	0.0819689	1.58812	0.112259	0.200133	Potri.001G087800
409.469	-0.828704	0.207748	-3.98899	6.63565e-05	0.000379064	Potri.001G087900
1109.47	-0.0382393	0.10085	-0.379171	0.704561	0.789165	Potri.001G088000
377.46	-0.32096	0.257098	-1.24839	0.211887	0.326193	Potri.001G088100
2273.38	0.1366	0.0554877	2.4618	0.0138242	0.0371626	Potri.001G088200
7032.08	-0.276032	0.165778	-1.66507	0.0958982	0.176642	Potri.001G088300
85.6017	-0.291752	0.202155	-1.44321	0.148962	0.248603	Potri.001G088400
2070.63	-0.158721	0.110115	-1.44141	0.14947	0.249259	Potri.001G088600
197.761	-0.0186562	0.276786	-0.0674028	0.946261	0.964182	Potri.001G088700
7226.49	0.00337516	0.225632	0.0149587	0.988065	0.992632	Potri.001G088800
977.071	-1.20801	0.147437	-8.1934	2.53946e-16	1.19275e-14	Potri.001G088900
1896.49	-0.192828	0.139704	-1.38026	0.167507	0.272125	Potri.001G089100
520.476	-0.242328	0.107117	-2.26228	0.0236802	0.0577793	Potri.001G089300
601.89	-0.168709	0.083341	-2.02432	0.042937	0.093216	Potri.001G089400
1488.37	-0.297905	0.0752949	-3.95651	7.60536e-05	0.000427312	Potri.001G089500
378.544	0.0460417	0.0806956	0.57056	0.568298	0.678738	Potri.001G089600
1308.56	-0.200243	0.073223	-2.73471	0.00624361	0.0190975	Potri.001G089700
3682.95	-0.364931	0.112264	-3.25065	0.00115143	0.0045619	Potri.001G089800
1605.58	-0.205433	0.101271	-2.02855	0.0425046	0.0925041	Potri.001G089900
1058.56	-0.533039	0.144081	-3.69958	0.000215959	0.00106059	Potri.001G090300
76.2026	-0.261289	0.246807	-1.05868	0.289745	0.412626	Potri.001G090400
273.096	0.086283	0.20689	0.417049	0.676643	0.766804	Potri.001G090500
4924.63	0.331074	0.068089	4.86237	1.15986e-06	1.0289e-05	Potri.001G090600
3161.58	0.316555	0.109808	2.88279	0.00394166	0.0129352	Potri.001G090700
2226	-0.720734	0.147721	-4.87902	1.06615e-06	9.52487e-06	Potri.001G090800
2752.02	-0.032088	0.0992862	-0.323186	0.746554	0.82108	Potri.001G090900
4053.18	0.0557046	0.155702	0.357763	0.720521	0.801547	Potri.001G091000
463.857	0.327471	0.142456	2.29875	0.021519	0.0534444	Potri.001G091100
5863.97	-0.0622259	0.0806223	-0.77182	0.440221	0.563644	Potri.001G091300
290.397	-0.543982	0.108134	-5.03063	4.88884e-07	4.70332e-06	Potri.001G091600
73.4011	0.350336	0.209111	1.67536	0.0938629	0.173589	Potri.001G091700
636.677	0.0197245	0.0816729	0.241506	0.809163	0.866773	Potri.001G091800
10576.3	-0.463951	0.0822924	-5.63783	1.72203e-08	2.27075e-07	Potri.001G091900
838.565	-0.0528117	0.0907091	-0.58221	0.560426	0.671853	Potri.001G092000
2354.41	0.80391	0.352125	2.28303	0.0224288	0.0552845	Potri.001G092200
365.455	-0.191317	0.100732	-1.89927	0.0575288	0.11746	Potri.001G092300
853.318	-0.279771	0.25296	-1.10599	0.268731	0.389981	Potri.001G092400
2344.87	-0.385984	0.103604	-3.72557	0.000194878	0.000970817	Potri.001G092500
2114.23	0.22157	0.0762431	2.9061	0.0036597	0.0121467	Potri.001G092600
199.82	-0.138049	0.14858	-0.929123	0.352825	0.478736	Potri.001G092800
191.877	1.56067	0.258344	6.04105	1.53112e-09	2.4986e-08	Potri.001G092900
7148.93	-0.828898	0.163237	-5.07787	3.81689e-07	3.75671e-06	Potri.001G093100
5085.86	-0.279069	0.257898	-1.08209	0.279212	0.401342	Potri.001G093300
175.263	0.379854	0.191636	1.98217	0.0474606	0.100747	Potri.001G093500
1244.75	-0.548109	0.174197	-3.14649	0.00165241	0.00620746	Potri.001G093600
434.048	1.04531	0.405094	2.58042	0.00986795	0.0281284	Potri.001G093700
526.151	0.512828	0.121981	4.20415	2.62064e-05	0.000166449	Potri.001G093800
1529.13	-0.043765	0.125046	-0.349993	0.726344	0.806161	Potri.001G093900
6355.56	-0.530898	0.092067	-5.76643	8.09666e-09	1.13065e-07	Potri.001G094100
696.853	-0.745595	0.13105	-5.6894	1.27489e-08	1.73519e-07	Potri.001G094200
1657.3	-0.0742251	0.097068	-0.764671	0.444467	0.567834	Potri.001G094400
2173.3	-0.744947	0.13251	-5.62183	1.88943e-08	2.47104e-07	Potri.001G094500
200.366	-0.0894651	0.15588	-0.573935	0.566012	0.676548	Potri.001G094600
197.498	0.671349	0.292041	2.29881	0.0215155	0.053441	Potri.001G094700
119.053	-1.17256	0.403493	-2.90602	0.00366059	0.0121479	Potri.001G094800
3802.69	0.024796	0.145391	0.170547	0.86458	0.907234	Potri.001G094900
241.123	0.106905	0.276062	0.387251	0.698571	0.78433	Potri.001G095200
954.929	-0.507022	0.135181	-3.7507	0.000176343	0.000892242	Potri.001G095300
487.997	-0.0186748	0.125495	-0.148809	0.881704	0.919496	Potri.001G095500
392.934	1.24299	0.273165	4.5503	5.35691e-06	4.09293e-05	Potri.001G095600
2943.74	-0.0751114	0.195796	-0.383621	0.70126	0.786573	Potri.001G095800
521.706	-0.0790377	0.120564	-0.655567	0.512103	0.629808	Potri.001G096100
181.185	0.162317	0.191683	0.846799	0.397107	0.523177	Potri.001G096200
128.639	-0.306971	0.236645	-1.29718	0.19457	0.305683	Potri.001G096400
440.684	-0.197939	0.13906	-1.42341	0.154618	0.255952	Potri.001G096700
448.517	-0.094225	0.22844	-0.412472	0.679993	0.76958	Potri.001G096900
3750.91	0.363266	0.115967	3.1325	0.00173324	0.00645807	Potri.001G097200
1024.14	-0.237417	0.228766	-1.03782	0.299355	0.42265	Potri.001G097300
1089.43	0.148616	0.0787631	1.88687	0.0591775	0.120139	Potri.001G097400
2161.96	-0.213253	0.0689449	-3.0931	0.0019808	0.00723196	Potri.001G097500
96.4818	0.64838	0.234132	2.76929	0.00561782	0.0174854	Potri.001G097600
9013.55	0.26863	0.0719664	3.73272	0.000189426	0.0009482	Potri.001G097700
119.97	-0.687099	0.447507	-1.53539	0.124688	0.216525	Potri.001G097800
1133.52	-0.443977	0.201463	-2.20377	0.0275407	0.0653708	Potri.001G098300
1783.03	-0.191518	0.0762648	-2.51122	0.0120313	0.0331297	Potri.001G098500
2959.59	-0.19479	0.0597044	-3.26258	0.00110403	0.00439609	Potri.001G098600
686.288	0.0643502	0.108686	0.592072	0.553802	0.665917	Potri.001G098700
165.107	-0.12963	0.197396	-0.6567	0.511374	0.62917	Potri.001G098800
228.246	0.0914915	0.102652	0.891278	0.37278	0.49892	Potri.001G099200
5488.39	-0.396353	0.103976	-3.81196	0.000137871	0.000721088	Potri.001G099300
1545.25	0.718803	0.219457	3.27537	0.00105525	0.00422862	Potri.001G099400
1424	0.0529995	0.108257	0.489572	0.624437	0.725583	Potri.001G099600
246.495	-0.471676	0.148975	-3.16614	0.00154474	0.00585819	Potri.001G099700
303.959	-0.138304	0.136436	-1.01369	0.31073	0.434728	Potri.001G099900
3537.58	0.216976	0.206516	1.05065	0.293421	0.416424	Potri.001G100000
289.394	-0.141463	0.146434	-0.966054	0.334017	0.459324	Potri.001G100100
7238.63	-0.560865	0.0840876	-6.67001	2.55782e-11	5.61027e-10	Potri.001G100300
117.721	0.956887	0.267914	3.57162	0.000354777	0.0016336	Potri.001G100500
42.2287	-0.35715	0.311153	-1.14783	0.251039	0.370469	Potri.001G100600
794.092	1.34715	0.208787	6.4523	1.10164e-10	2.17302e-09	Potri.001G100700
11359.6	-0.303489	0.127596	-2.37852	0.0173824	0.0449061	Potri.001G100800
1280.08	0.079061	0.210086	0.376327	0.706674	0.79079	Potri.001G100900
2190.55	0.0991275	0.0702785	1.41049	0.158394	0.260703	Potri.001G101100
2618.62	-0.00500653	0.0783203	-0.0639237	0.949031	0.966249	Potri.001G101300
4953.17	0.287645	0.0709337	4.05513	5.01064e-05	0.00029525	Potri.001G101400
789.225	0.0551146	0.231809	0.237759	0.812068	0.868882	Potri.001G101600
884.217	0.185003	0.134257	1.37797	0.168212	0.272955	Potri.001G101700
332.553	-0.286019	0.161282	-1.77341	0.0761614	0.147187	Potri.001G101800
671.359	-0.148049	0.109487	-1.35221	0.176309	0.28323	Potri.001G101900
2763.25	-0.31701	0.0936003	-3.38685	0.000706992	0.00300161	Potri.001G102000
4574.49	-0.25275	0.0613859	-4.11739	3.83186e-05	0.000232449	Potri.001G102100
370.02	0.300132	0.179689	1.67028	0.0948632	0.17514	Potri.001G102200
1099.81	1.25941	0.304816	4.13172	3.60063e-05	0.00022021	Potri.001G102300
5261.32	1.64483	0.347675	4.73093	2.23494e-06	1.8604e-05	Potri.001G102400
55.7097	-0.548957	0.24551	-2.23599	0.0253527	0.061155	Potri.001G102500
83.5751	-0.435095	0.332213	-1.30969	0.190302	0.30022	Potri.001G102600
2289.55	-0.0937778	0.095795	-0.978943	0.327608	0.452537	Potri.001G102900
463.096	-0.0862388	0.11072	-0.778888	0.436045	0.559617	Potri.001G103100
342.191	-1.17855	0.4463	-2.64072	0.00827311	0.0241762	Potri.001G103300
756.23	0.0831297	0.129415	0.642349	0.520647	0.637235	Potri.001G103400
900.843	0.22897	0.116766	1.96093	0.0498867	0.105004	Potri.001G103600
97.7002	0.459494	0.208692	2.20178	0.0276807	0.0656162	Potri.001G103700
810.391	-0.0212627	0.122793	-0.17316	0.862526	0.905794	Potri.001G103800
759.408	0.416082	0.117289	3.54748	0.000388935	0.00177177	Potri.001G104000
172.083	0.518471	0.207201	2.50226	0.0123403	0.0338479	Potri.001G104200
887.004	-0.108018	0.0843986	-1.27985	0.200598	0.312891	Potri.001G104300
679.287	0.356111	0.262004	1.35918	0.174089	0.280171	Potri.001G104400
444.813	-0.101855	0.124861	-0.815747	0.414645	0.539449	Potri.001G104500
97.55	-0.590042	0.45183	-1.3059	0.191588	0.301871	Potri.001G104600
2063.31	-0.119814	0.0542376	-2.20906	0.0271703	0.0646908	Potri.001G104700
163.677	-0.55854	0.178629	-3.12681	0.00176713	0.00655702	Potri.001G104800
589.436	0.352085	0.120646	2.91834	0.00351906	0.01175	Potri.001G104900
794.557	-0.281221	0.0755578	-3.72194	0.000197699	0.000982824	Potri.001G105100
3777.6	0.333854	0.181479	1.83963	0.0658222	0.131005	Potri.001G105200
2403.3	-0.201406	0.072383	-2.78251	0.00539403	0.0168922	Potri.001G105600
63.9539	-0.412673	0.302746	-1.3631	0.172852	0.278555	Potri.001G105800
9997.7	0.460347	0.263425	1.74754	0.0805431	0.153871	Potri.001G105900
604.355	-0.460674	0.111214	-4.14224	3.43932e-05	0.00021159	Potri.001G106000
193.026	0.897042	0.31974	2.80554	0.00502326	0.0159103	Potri.001G106100
765.443	0.426008	0.143187	2.97519	0.00292811	0.0100853	Potri.001G106600
170.686	0.535681	0.34444	1.55522	0.119893	0.21014	Potri.001G106700
186.243	-1.60892	0.278161	-5.78413	7.2889e-09	1.03232e-07	Potri.001G107000
636.04	-0.178193	0.117512	-1.51639	0.129422	0.22294	Potri.001G107200
315.743	-0.146863	0.163594	-0.897727	0.369331	0.49546	Potri.001G107300
2093.11	0.0254219	0.102501	0.248015	0.804122	0.86327	Potri.001G107500
1437.06	0.821535	0.223709	3.67234	0.000240343	0.00116313	Potri.001G107600
1423.55	0.250095	0.329959	0.757956	0.448477	0.571358	Potri.001G107800
4459.42	-0.184578	0.116939	-1.57841	0.114473	0.202891	Potri.001G108100
1012.38	0.319908	0.0950456	3.36584	0.000763109	0.00320852	Potri.001G108200
283.591	0.846372	0.134659	6.28532	3.2718e-10	5.99379e-09	Potri.001G108300
968.092	-0.132341	0.113974	-1.16115	0.245579	0.364459	Potri.001G108400
214.083	0.0851442	0.164575	0.517358	0.604907	0.709523	Potri.001G108700
992.275	1.6602	0.335151	4.95359	7.28559e-07	6.79846e-06	Potri.001G108800
1194.2	0.186027	0.0639095	2.91079	0.00360512	0.0119905	Potri.001G109200
167.13	0.865262	0.414022	2.08989	0.0366276	0.0822367	Potri.001G109400
2366.68	-0.0525877	0.0514854	-1.02141	0.30706	0.430707	Potri.001G109500
215.696	-0.0773834	0.210871	-0.366971	0.713641	0.796276	Potri.001G109600
617.382	0.589194	0.30444	1.93534	0.0529484	0.11013	Potri.001G109700
180.398	-0.436188	0.196262	-2.22247	0.0262515	0.0628726	Potri.001G109800
1881.52	-0.0192708	0.09479	-0.2033	0.8389	0.888123	Potri.001G110000
2022.72	-0.327806	0.0665217	-4.9278	8.31609e-07	7.63683e-06	Potri.001G110100
29962.5	-0.414282	0.0949151	-4.36477	1.27258e-05	8.83122e-05	Potri.001G110200
915.818	0.853113	0.165158	5.16542	2.39902e-07	2.47212e-06	Potri.001G110300
1323.97	0.0634434	0.22318	0.28427	0.776203	0.842108	Potri.001G111000
1062.34	0.293734	0.082389	3.56521	0.000363562	0.00166827	Potri.001G111100
609.008	0.419091	0.104934	3.99385	6.50079e-05	0.000372696	Potri.001G111300
3007.13	0.049098	0.12112	0.405368	0.685207	0.773286	Potri.001G111400
3826.79	0.717295	0.235614	3.04437	0.00233166	0.00831867	Potri.001G111500
681.908	-0.556183	0.152472	-3.64777	0.000264524	0.00126632	Potri.001G111600
2576.05	0.893071	0.195569	4.56653	4.95857e-06	3.81786e-05	Potri.001G111700
1530.09	0.176792	0.0960943	1.83978	0.0658008	0.130983	Potri.001G111800
2428.73	0.572013	0.0934862	6.11869	9.4347e-10	1.59742e-08	Potri.001G112000
597.017	-0.337024	0.165478	-2.03667	0.0416835	0.0910154	Potri.001G112100
3806.26	-0.368021	0.157493	-2.33674	0.0194526	0.0492379	Potri.001G112200
1332.63	-0.0280162	0.0830821	-0.337211	0.735958	0.813395	Potri.001G112300
311.19	0.219134	0.125211	1.75012	0.0800976	0.153179	Potri.001G112400
194.307	5.43904	0.94843	5.73478	9.764e-09	1.34463e-07	Potri.001G112500
1108.23	1.14728	0.263646	4.35161	1.35141e-05	9.30535e-05	Potri.001G112600
1074.3	0.0236763	0.113234	0.209091	0.834377	0.884941	Potri.001G112700
18676.6	-0.395663	0.147497	-2.68251	0.00730722	0.0218384	Potri.001G113000
4542.56	2.05387	0.579534	3.54399	0.000394115	0.00179332	Potri.001G113100
713.72	0.591743	0.139357	4.24625	2.17383e-05	0.000141491	Potri.001G113200
455.753	0.623366	0.171592	3.63283	0.000280329	0.00133131	Potri.001G113300
692.444	-0.0597197	0.104504	-0.571457	0.56769	0.678114	Potri.001G113500
618.449	0.102964	0.158392	0.65006	0.515654	0.6329	Potri.001G113600
399.014	-0.501377	0.124104	-4.03999	5.34544e-05	0.000312989	Potri.001G113800
2231.02	0.166194	0.194675	0.8537	0.393271	0.51953	Potri.001G113900
482.308	0.259473	0.133694	1.94079	0.0522834	0.109051	Potri.001G114100
411.511	-0.310824	0.0926762	-3.35387	0.000796887	0.00333471	Potri.001G114400
737.435	0.416494	0.222802	1.86934	0.061575	0.124173	Potri.001G114500
2195.47	-0.283984	0.117717	-2.41243	0.0158466	0.0415689	Potri.001G114600
2534.45	-0.685575	0.0977345	-7.01467	2.30496e-12	6.05545e-11	Potri.001G114800
955.856	0.319864	0.163609	1.95505	0.0505777	0.106244	Potri.001G115000
672.716	-0.136272	0.160964	-0.846601	0.397218	0.523177	Potri.001G115100
4972.1	-0.115729	0.119001	-0.97251	0.330797	0.455866	Potri.001G115500
357.661	0.536124	0.126805	4.22795	2.35834e-05	0.00015197	Potri.001G115600
343.267	-0.590974	0.177293	-3.33332	0.000858153	0.00354761	Potri.001G115800
4368.2	-0.138803	0.0765263	-1.81379	0.0697095	0.137078	Potri.001G115900
447.316	-0.197023	0.117244	-1.68046	0.0928684	0.172269	Potri.001G116000
444.487	0.114548	0.124848	0.917495	0.358884	0.484873	Potri.001G116100
374.81	0.610222	0.285393	2.13818	0.032502	0.0747269	Potri.001G116500
730.821	0.422849	0.167994	2.51705	0.0118342	0.0326887	Potri.001G116600
210.674	-0.382154	0.127198	-3.00441	0.002661	0.00931973	Potri.001G116700
1001.18	0.0211439	0.107846	0.196058	0.844565	0.892286	Potri.001G116800
711.182	0.0190922	0.0828869	0.23034	0.817828	0.873176	Potri.001G116900
286.966	-0.583283	0.226375	-2.57662	0.00997718	0.028389	Potri.001G117000
511.236	-0.085462	0.0845251	-1.01108	0.311977	0.435987	Potri.001G117100
1034.53	-0.0516554	0.0968237	-0.533499	0.593688	0.700005	Potri.001G117200
3238.26	-0.00426135	0.0783118	-0.0544151	0.956604	0.97156	Potri.001G117400
413.892	-0.303128	0.0843435	-3.59397	0.000325672	0.00151889	Potri.001G117500
1545.25	-0.457907	0.0869404	-5.26691	1.3874e-07	1.49408e-06	Potri.001G117700
348.84	0.836666	0.314011	2.66445	0.00771143	0.0228363	Potri.001G117800
2927.21	0.100378	0.0748653	1.34078	0.179991	0.287907	Potri.001G117900
1409.75	0.31036	0.0744211	4.17033	3.04163e-05	0.000189909	Potri.001G118000
1184.82	0.190942	0.145828	1.30937	0.19041	0.300372	Potri.001G118100
3119.35	-0.576083	0.267054	-2.15718	0.0309918	0.0719132	Potri.001G118200
9561.29	-0.769935	0.140737	-5.47075	4.48128e-08	5.39174e-07	Potri.001G118300
10104.2	-0.845792	0.18781	-4.50345	6.68576e-06	4.98554e-05	Potri.001G118400
8923.29	-0.468738	0.153122	-3.06121	0.00220442	0.00792737	Potri.001G118500
686.76	0.063058	0.0950894	0.663144	0.507238	0.625241	Potri.001G118700
123.576	-1.83865	0.278426	-6.60374	4.00915e-11	8.55011e-10	Potri.001G118800
1265.39	-0.115699	0.126606	-0.913851	0.360795	0.486713	Potri.001G118900
349.791	1.08177	0.295427	3.66173	0.00025052	0.00120676	Potri.001G119000
5257.63	-0.241811	0.118398	-2.04235	0.0411166	0.0900291	Potri.001G119100
743.481	-0.522794	0.213671	-2.44672	0.0144162	0.0384596	Potri.001G119300
5280.96	0.0656562	0.123719	0.530687	0.595635	0.701609	Potri.001G119500
223.864	-0.0113591	0.140848	-0.0806477	0.935722	0.957141	Potri.001G119700
4165.3	-1.84299	0.23541	-7.82888	4.92227e-15	1.92282e-13	Potri.001G119800
1534.28	1.57739	0.24456	6.44992	1.11907e-10	2.20375e-09	Potri.001G120300
2515.59	0.122341	0.0473411	2.58425	0.00975912	0.0278481	Potri.001G120400
78.3364	2.1027	0.289836	7.2548	4.02256e-13	1.18287e-11	Potri.001G120500
631.05	0.446373	0.0956332	4.66756	3.04801e-06	2.46178e-05	Potri.001G120800
1738.16	0.187767	0.0795962	2.35899	0.0183249	0.0468456	Potri.001G120900
274.639	0.0399321	0.129778	0.307695	0.758314	0.829969	Potri.001G121000
2538.41	-0.237341	0.0939645	-2.52585	0.0115417	0.032025	Potri.001G121100
341.7	-0.158658	0.156455	-1.01408	0.310545	0.43457	Potri.001G121200
57.9793	-0.796046	0.246036	-3.23549	0.00121434	0.00477211	Potri.001G121300
206.885	-0.978354	0.296556	-3.29905	0.000970113	0.00394028	Potri.001G121400
78.4282	0.0612169	0.211708	0.289157	0.772461	0.839802	Potri.001G121600
982.256	0.0663256	0.16311	0.406631	0.684279	0.773039	Potri.001G121700
3011.91	0.0571464	0.0743351	0.768767	0.442031	0.565326	Potri.001G122200
478.913	0.386426	0.156653	2.46676	0.0136341	0.0367392	Potri.001G122400
153.725	0.797863	0.36485	2.18682	0.0287555	0.0676165	Potri.001G122600
803.683	-0.177581	0.119311	-1.48838	0.13665	0.232584	Potri.001G122700
4192.78	-0.194547	0.137502	-1.41487	0.157108	0.25914	Potri.001G122800
81.5378	-0.436169	0.18389	-2.3719	0.0176969	0.0455452	Potri.001G123000
56.7933	-1.01014	0.233685	-4.32265	1.54165e-05	0.000104438	Potri.001G123100
756.401	0.0455723	0.104083	0.437845	0.661499	0.755462	Potri.001G123200
2250.5	-0.282104	0.130681	-2.15871	0.0308723	0.0716846	Potri.001G123400
15443.1	-0.254017	0.0892496	-2.84614	0.00442526	0.014285	Potri.001G123500
718.153	-0.0253204	0.155152	-0.163197	0.870363	0.911303	Potri.001G123600
179.434	0.224273	0.220931	1.01512	0.310047	0.434168	Potri.001G123700
4723.79	-0.105429	0.14285	-0.738044	0.460488	0.582573	Potri.001G123800
2430.6	0.104112	0.145354	0.716266	0.473827	0.594097	Potri.001G124000
274.608	0.0855671	0.121804	0.702498	0.482369	0.602127	Potri.001G124100
7819.86	-0.514064	0.205652	-2.49969	0.0124304	0.0340482	Potri.001G124200
2171.27	-0.336273	0.0848663	-3.96238	7.4205e-05	0.000418007	Potri.001G124300
590.463	-0.457971	0.175349	-2.61177	0.00900747	0.0259729	Potri.001G124400
1021.3	-0.050427	0.112088	-0.449886	0.652793	0.748504	Potri.001G124500
1720.05	-0.503668	0.196961	-2.5572	0.010552	0.0297448	Potri.001G124900
50.3455	0.437441	0.296118	1.47725	0.139608	0.236558	Potri.001G125000
1426.78	0.00224727	0.0986959	0.0227696	0.981834	0.988683	Potri.001G125200
556.921	-0.0984948	0.0921833	-1.06847	0.28531	0.407757	Potri.001G125700
828.126	-0.586329	0.130677	-4.48685	7.22834e-06	5.36338e-05	Potri.001G125800
595.637	0.586059	0.181084	3.23639	0.00121052	0.00476163	Potri.001G126100
454.342	0.115613	0.127904	0.903905	0.366046	0.492276	Potri.001G126200
80.5617	-0.204486	0.45686	-0.44759	0.654449	0.749865	Potri.001G126300
2788.98	0.0455737	0.0656639	0.694045	0.487654	0.607206	Potri.001G126400
277.397	-0.190411	0.137835	-1.38144	0.167143	0.271736	Potri.001G126500
269.535	1.67171	0.265675	6.29229	3.12807e-10	5.7481e-09	Potri.001G126700
88.3897	0.347804	0.222231	1.56506	0.11757	0.206961	Potri.001G127000
663.878	0.292426	0.156458	1.86904	0.0616175	0.124248	Potri.001G127100
2637.56	0.566322	0.121019	4.6796	2.87432e-06	2.33491e-05	Potri.001G127300
172.838	-0.322592	0.274854	-1.17368	0.240522	0.358869	Potri.001G127600
301.827	-0.432161	0.352844	-1.22479	0.220653	0.33634	Potri.001G127700
2811.1	-1.03282	0.137002	-7.53872	4.74598e-14	1.58025e-12	Potri.001G128200
110.798	-0.0398732	0.197022	-0.20238	0.83962	0.88857	Potri.001G128600
771.904	-0.0502362	0.0878358	-0.571933	0.567367	0.67785	Potri.001G128700
548.843	0.193072	0.149066	1.29521	0.195247	0.306551	Potri.001G128800
2730.93	0.015916	0.12412	0.12823	0.897967	0.930303	Potri.001G129000
2886.16	0.068549	0.0868921	0.788898	0.430172	0.554221	Potri.001G129100
2179.71	-0.0603803	0.0980147	-0.616032	0.537873	0.652407	Potri.001G129500
2360.72	0.0441066	0.100658	0.438184	0.661253	0.755235	Potri.001G129600
863.654	-0.101859	0.0964229	-1.05638	0.290797	0.413691	Potri.001G129700
1631.38	-0.26473	0.0982937	-2.69325	0.00707586	0.0212596	Potri.001G129800
470.255	0.413134	0.140982	2.93041	0.00338515	0.0113715	Potri.001G129900
221.526	-0.435464	0.268978	-1.61896	0.105456	0.190563	Potri.001G130100
5262.61	-0.225806	0.0851443	-2.65204	0.0080006	0.0235294	Potri.001G130200
149.747	-0.471558	0.116108	-4.06139	4.87824e-05	0.000288316	Potri.001G130400
660.32	-0.0344212	0.099691	-0.345279	0.729885	0.80878	Potri.001G130500
111.829	-0.230861	0.182177	-1.26724	0.205071	0.318394	Potri.001G130600
270.101	0.778072	0.199625	3.89767	9.71217e-05	0.000529869	Potri.001G130700
65.8253	-0.520627	0.391952	-1.32829	0.184082	0.292843	Potri.001G130800
775.79	-0.247495	0.103648	-2.38785	0.0169471	0.0439669	Potri.001G130900
5507.96	0.268372	0.14626	1.83489	0.0665215	0.1321	Potri.001G131000
3248.59	0.446509	0.10519	4.24477	2.18815e-05	0.000142269	Potri.001G131300
11265	0.782056	0.170446	4.5883	4.46862e-06	3.47984e-05	Potri.001G131400
561.4	-0.444998	0.170968	-2.60282	0.0092461	0.0265681	Potri.001G131500
352.593	-0.494151	0.137267	-3.59992	0.00031831	0.00148891	Potri.001G131600
121.158	-0.427399	0.257718	-1.6584	0.0972373	0.178572	Potri.001G131700
56.1438	0.922569	0.261478	3.52828	0.000418271	0.00189207	Potri.001G131800
2847.93	-0.522883	0.0990015	-5.28156	1.28086e-07	1.39062e-06	Potri.001G132000
713.698	-0.152486	0.0939806	-1.62252	0.104691	0.189509	Potri.001G132400
222.258	-0.0582089	0.128612	-0.452594	0.650841	0.746804	Potri.001G132600
3276.05	0.0963059	0.0726358	1.32587	0.184881	0.293714	Potri.001G132700
528.952	0.412446	0.158175	2.60753	0.00911985	0.0262526	Potri.001G132800
1522.16	0.220725	0.104795	2.10625	0.0351828	0.0795761	Potri.001G132900
569.575	0.87795	0.222585	3.94434	8.00216e-05	0.000446877	Potri.001G133000
254.049	-0.640788	0.141255	-4.5364	5.7222e-06	4.32777e-05	Potri.001G133100
4105.54	-1.13158	0.15499	-7.30098	2.85679e-13	8.60167e-12	Potri.001G133200
335.294	0.489147	0.113584	4.30648	1.65876e-05	0.000111393	Potri.001G133400
118.407	-0.366215	0.198037	-1.84923	0.0644249	0.128732	Potri.001G133500
272.063	0.256015	0.14785	1.73158	0.0833483	0.157955	Potri.001G133600
534.999	0.734771	0.30111	2.44021	0.0146787	0.039035	Potri.001G133800
81.047	-0.321821	0.28991	-1.11007	0.266967	0.388224	Potri.001G133900
28759.9	-0.644065	0.101306	-6.35761	2.0492e-10	3.87274e-09	Potri.001G134000
1062.46	0.586809	0.0983433	5.96695	2.41735e-09	3.76492e-08	Potri.001G134100
491.476	-0.0825189	0.159155	-0.518481	0.604123	0.708743	Potri.001G134500
242.543	-0.275273	0.0980919	-2.80627	0.0050118	0.0158762	Potri.001G134800
1389.23	-0.0931479	0.0768887	-1.21146	0.225717	0.342161	Potri.001G135000
118.398	-0.0308502	0.212175	-0.1454	0.884395	0.921037	Potri.001G135100
2502.32	0.270904	0.0645162	4.199	2.68096e-05	0.00016983	Potri.001G135200
1389.02	-0.0848622	0.0793028	-1.0701	0.284573	0.40716	Potri.001G135300
2652.48	-0.547887	0.116438	-4.7054	2.53368e-06	2.08154e-05	Potri.001G135400
662.016	0.00938397	0.12114	0.0774642	0.938254	0.958747	Potri.001G135500
682.049	0.150808	0.102131	1.47661	0.139781	0.236784	Potri.001G135700
546.072	-0.00663687	0.143989	-0.0460928	0.963236	0.975735	Potri.001G135800
1371.94	-0.0352037	0.0758311	-0.464238	0.642477	0.740512	Potri.001G135900
221.553	0.0638215	0.14589	0.437461	0.661777	0.755653	Potri.001G136000
286.135	1.32439	0.213206	6.21181	5.23775e-10	9.25491e-09	Potri.001G136200
443.724	-0.188497	0.114266	-1.64963	0.0990191	0.181079	Potri.001G136300
7238.54	-0.493536	0.127695	-3.86495	0.000111112	0.000594795	Potri.001G136600
684.199	0.23016	0.0712854	3.22871	0.00124349	0.00485912	Potri.001G136800
6701.85	-0.281738	0.0820989	-3.4317	0.00059982	0.0025964	Potri.001G136900
404.011	-0.0450551	0.099835	-0.451296	0.651776	0.747662	Potri.001G137000
13180	-0.0489874	0.0919349	-0.532849	0.594138	0.700363	Potri.001G137200
373.999	-0.353711	0.104427	-3.38716	0.000706209	0.00299882	Potri.001G137500
150.545	-0.302947	0.138843	-2.18194	0.0291138	0.0683113	Potri.001G137600
375.564	0.410707	0.193348	2.12418	0.0336551	0.0767448	Potri.001G137700
135.976	0.117249	0.267513	0.438294	0.661173	0.75518	Potri.001G137800
6473.59	-0.388941	0.0761578	-5.10705	3.27235e-07	3.26511e-06	Potri.001G137900
281.531	0.25113	0.141589	1.77365	0.076121	0.14714	Potri.001G138100
975.527	-0.142955	0.165743	-0.862512	0.388406	0.514552	Potri.001G138300
2827.44	0.0746795	0.0869665	0.858715	0.390498	0.516608	Potri.001G138400
2539.37	0.335525	0.112123	2.99248	0.00276719	0.00962678	Potri.001G138500
320.682	-0.336218	0.147674	-2.27676	0.0228008	0.0559765	Potri.001G138700
744.197	-0.165353	0.08667	-1.90785	0.0564109	0.115691	Potri.001G138900
175.435	-0.304915	0.140137	-2.17584	0.029567	0.0691778	Potri.001G139100
112.288	-0.330401	0.174288	-1.89572	0.0579974	0.118219	Potri.001G139200
127.944	-0.314905	0.176144	-1.78777	0.0738138	0.143644	Potri.001G139300
977.686	-0.168146	0.115287	-1.45851	0.144701	0.243292	Potri.001G139400
995.83	-0.393883	0.17395	-2.26435	0.0235529	0.0575391	Potri.001G139500
3128.88	-1.23364	0.358525	-3.44088	0.000579832	0.00252175	Potri.001G139600
1038.73	0.350889	0.172489	2.03427	0.0419244	0.0914607	Potri.001G139700
503.219	0.183437	0.0806796	2.27365	0.0229872	0.0563588	Potri.001G139800
1211.53	0.365403	0.26345	1.38699	0.165445	0.269544	Potri.001G140000
5368.53	1.95388	0.240174	8.13526	4.11063e-16	1.88624e-14	Potri.001G140200
2163.42	0.0676098	0.0961417	0.703231	0.481912	0.601748	Potri.001G140300
1620.08	0.144973	0.321036	0.451579	0.651573	0.747464	Potri.001G140500
1877	-0.231452	0.101106	-2.28921	0.0220673	0.054568	Potri.001G140600
1922.67	-0.289233	0.222129	-1.30209	0.192885	0.30347	Potri.001G140700
2238.63	-0.272279	0.0902692	-3.0163	0.00255883	0.00901607	Potri.001G140800
311.236	-0.600574	0.388096	-1.54749	0.121745	0.21259	Potri.001G141100
1228.66	-0.747242	0.15136	-4.93684	7.93996e-07	7.31768e-06	Potri.001G141200
5727.89	-0.449663	0.114096	-3.94108	8.11148e-05	0.00045161	Potri.001G141300
127.023	0.38964	0.278914	1.39699	0.162417	0.265816	Potri.001G141400
2874.81	-0.129524	0.146933	-0.881516	0.378039	0.504119	Potri.001G141500
479.57	0.732154	0.138918	5.2704	1.36124e-07	1.46789e-06	Potri.001G141600
2863.49	0.770486	0.253145	3.04365	0.00233728	0.00833741	Potri.001G141700
519.36	0.990989	0.266161	3.72327	0.000196659	0.000978463	Potri.001G141800
40.5563	0.25555	0.253393	1.00851	0.313208	0.437247	Potri.001G142000
2989.76	0.368421	0.091748	4.01558	5.92998e-05	0.000342932	Potri.001G142100
8277.6	1.44296	0.146755	9.83245	8.16109e-23	8.40979e-21	Potri.001G142200
296.905	-0.283655	0.0963923	-2.94271	0.00325351	0.0109954	Potri.001G142300
450.223	0.227062	0.128456	1.76763	0.077123	0.148704	Potri.001G142400
334.745	-0.697239	0.216151	-3.2257	0.00125665	0.00490493	Potri.001G142500
23073.7	-0.448138	0.105469	-4.24899	2.14734e-05	0.000140111	Potri.001G142600
3194.85	0.0155867	0.0770002	0.202424	0.839585	0.88857	Potri.001G143200
39832.6	-0.892753	0.120653	-7.39936	1.36842e-13	4.25973e-12	Potri.001G143400
172.831	0.325492	0.17509	1.85899	0.0630278	0.126548	Potri.001G143500
804.531	0.123974	0.128283	0.966407	0.33384	0.459152	Potri.001G143600
442.702	0.230045	0.100832	2.28147	0.0225209	0.0554772	Potri.001G143800
3388.49	-0.820399	0.214853	-3.81843	0.000134304	0.000704588	Potri.001G143900
475.451	-0.184258	0.0915131	-2.01346	0.0440663	0.0950634	Potri.001G144000
222.9	-1.02393	0.151375	-6.76423	1.34019e-11	3.08076e-10	Potri.001G144100
232.697	-0.285401	0.151633	-1.88218	0.059811	0.121188	Potri.001G144200
1767.23	0.0437947	0.151683	0.288725	0.772792	0.839932	Potri.001G144300
204.757	0.357205	0.195368	1.82837	0.0674938	0.133585	Potri.001G144400
2285.73	-0.243281	0.0780135	-3.11844	0.0018181	0.00671692	Potri.001G144500
190.513	0.0831107	0.161807	0.513641	0.607503	0.711661	Potri.001G144700
13782.1	-0.179104	0.141138	-1.269	0.20444	0.317723	Potri.001G144800
810.268	-0.385183	0.15011	-2.56601	0.0102875	0.0291437	Potri.001G145100
329.302	-0.715106	0.258915	-2.76194	0.00574598	0.0178263	Potri.001G145200
153.349	-0.0555169	0.185068	-0.299982	0.764191	0.834529	Potri.001G145300
1783.18	-0.553287	0.079481	-6.96125	3.37264e-12	8.6143e-11	Potri.001G145400
304.695	0.0781437	0.150708	0.518511	0.604102	0.708743	Potri.001G145500
728.214	1.81789	0.253878	7.16047	8.0401e-13	2.26668e-11	Potri.001G145700
147.549	-0.850103	0.162389	-5.23497	1.65016e-07	1.75647e-06	Potri.001G145800
761.475	-0.795786	0.183904	-4.32719	1.51026e-05	0.000102573	Potri.001G145900
78.3229	-0.177116	0.38499	-0.460054	0.645477	0.742862	Potri.001G146000
3367.47	0.202362	0.0914073	2.21385	0.026839	0.0640544	Potri.001G146100
4486.21	-0.239083	0.098565	-2.42563	0.0152817	0.0403632	Potri.001G146200
653.317	0.10999	0.0901562	1.21999	0.222468	0.338351	Potri.001G146400
552.991	-0.0372333	0.0785855	-0.473794	0.635647	0.735059	Potri.001G146500
185.19	-0.246658	0.178814	-1.37941	0.167768	0.272419	Potri.001G146600
804.22	-0.281285	0.183674	-1.53144	0.125661	0.217821	Potri.001G146700
873.485	-0.231847	0.166065	-1.39612	0.162677	0.266123	Potri.001G146800
1110.88	-0.0633403	0.115295	-0.549375	0.582748	0.690683	Potri.001G146900
742.6	0.558557	0.0914771	6.10597	1.02176e-09	1.72022e-08	Potri.001G147000
82.3903	1.56983	0.393012	3.99435	6.48722e-05	0.000372008	Potri.001G147200
1635.62	1.35669	0.186715	7.26609	3.70038e-13	1.09486e-11	Potri.001G147300
110.867	0.0555599	0.24414	0.227574	0.819977	0.874869	Potri.001G147400
124.267	0.685443	0.348472	1.96699	0.0491839	0.103827	Potri.001G147500
854.104	-0.49076	0.129081	-3.80196	0.000143555	0.000747216	Potri.001G147600
881.505	0.538843	0.111186	4.84632	1.25776e-06	1.10346e-05	Potri.001G147700
4489.51	-0.0405559	0.102151	-0.397018	0.691354	0.778457	Potri.001G148000
3216.1	-0.142924	0.0863588	-1.655	0.0979235	0.179488	Potri.001G148100
100.234	0.403933	0.183164	2.20531	0.0274322	0.0651523	Potri.001G148200
803.543	0.0375689	0.110746	0.339236	0.734432	0.812196	Potri.001G148300
3212.3	1.13038	0.226549	4.98956	6.05162e-07	5.73428e-06	Potri.001G148400
266.453	0.0454916	0.124021	0.366806	0.713763	0.796376	Potri.001G148500
1720.58	-0.61236	0.128492	-4.76574	1.8816e-06	1.59629e-05	Potri.001G148600
479.549	-0.823871	0.229763	-3.58575	0.000336112	0.00155967	Potri.001G148700
5832.71	-0.0836038	0.128506	-0.650583	0.515316	0.632751	Potri.001G148800
3046	0.897628	0.227868	3.93925	8.17365e-05	0.000454331	Potri.001G148900
260.594	0.19096	0.139987	1.36412	0.172529	0.278241	Potri.001G149100
358.044	0.269827	0.117008	2.30605	0.0211079	0.0526366	Potri.001G149200
537.627	0.0971591	0.117562	0.82645	0.408549	0.533784	Potri.001G149300
637.201	-0.0944423	0.193458	-0.488179	0.625423	0.726354	Potri.001G149400
814.172	-0.464346	0.115679	-4.01408	5.96789e-05	0.000344624	Potri.001G149600
576.002	-0.0874518	0.101386	-0.862565	0.388376	0.514552	Potri.001G149800
2405.83	0.154975	0.093284	1.66133	0.0966478	0.177694	Potri.001G149900
639.491	0.2937	0.124169	2.36533	0.0180139	0.046188	Potri.001G150200
808.803	0.234511	0.121281	1.93362	0.0531605	0.110484	Potri.001G150300
793.52	-0.0651655	0.0795204	-0.819482	0.412512	0.537639	Potri.001G150400
2187.16	-0.305284	0.111185	-2.74574	0.00603753	0.0185622	Potri.001G150500
586.955	-0.0837406	0.149498	-0.560144	0.575381	0.684564	Potri.001G150600
958.087	-0.0752628	0.0999531	-0.752981	0.451461	0.574291	Potri.001G150900
79.6424	0.167585	0.221586	0.756298	0.449471	0.57236	Potri.001G151200
9034.14	-0.184881	0.111532	-1.65765	0.0973873	0.178703	Potri.001G151300
1261.41	-0.19011	0.0956133	-1.98832	0.0467764	0.0996421	Potri.001G151700
4077.46	0.138402	0.160427	0.862713	0.388295	0.514509	Potri.001G151800
41.7308	0.366972	0.357785	1.02568	0.305044	0.428554	Potri.001G151900
927.298	0.066141	0.0708471	0.933574	0.350524	0.476351	Potri.001G152000
775.93	-0.0722207	0.110923	-0.651089	0.514989	0.632479	Potri.001G152100
13480.3	-0.363302	0.11666	-3.1142	0.00184446	0.00680381	Potri.001G152200
4570.47	-0.566174	0.213563	-2.65108	0.00802337	0.023587	Potri.001G152500
4815.85	-0.939931	0.0880368	-10.6766	1.31017e-26	1.82106e-24	Potri.001G152600
218.937	0.0637229	0.110287	0.577791	0.563405	0.674542	Potri.001G152700
4135.41	0.239261	0.0790051	3.02842	0.00245835	0.00870501	Potri.001G152800
5161.02	0.0711405	0.115136	0.617882	0.536653	0.651539	Potri.001G153000
500.279	2.32567	0.173942	13.3704	9.00701e-41	2.76065e-38	Potri.001G153100
741.083	-0.196181	0.0740583	-2.64901	0.0080728	0.0237009	Potri.001G153300
891.269	-0.322089	0.110938	-2.90331	0.00369236	0.0122432	Potri.001G153400
121.286	4.18033	0.31815	13.1395	1.9549e-39	5.56377e-37	Potri.001G154100
725.499	0.694165	0.322392	2.15317	0.0313053	0.072508	Potri.001G154200
2787.48	1.34918	0.200598	6.72579	1.74639e-11	3.94249e-10	Potri.001G154300
922.168	-0.0756199	0.114188	-0.662241	0.507817	0.625818	Potri.001G154400
163.26	0.375858	0.258763	1.45252	0.146358	0.245263	Potri.001G154500
1862.38	0.237321	0.0807323	2.9396	0.00328635	0.0110954	Potri.001G154600
4137.84	-0.13211	0.0982908	-1.34407	0.178926	0.286586	Potri.001G154700
258.27	-0.368287	0.137726	-2.67405	0.00749414	0.0223089	Potri.001G154900
124.186	0.344702	0.206631	1.6682	0.0952756	0.175698	Potri.001G155000
3220.1	-0.310301	0.200421	-1.54824	0.121563	0.212334	Potri.001G155100
960.4	-0.128233	0.105045	-1.22074	0.222183	0.338101	Potri.001G155200
737.414	0.507996	0.168576	3.01346	0.00258289	0.00909011	Potri.001G155300
21239.9	2.39377	0.287066	8.33875	7.50797e-17	3.80282e-15	Potri.001G155500
604.131	-0.112827	0.243973	-0.462457	0.643754	0.741554	Potri.001G155700
528.924	-0.0952684	0.0973893	-0.978223	0.327964	0.452849	Potri.001G155800
1355.36	0.424949	0.114642	3.70674	0.00020994	0.00103528	Potri.001G155900
1966.56	0.00476497	0.0554855	0.0858778	0.931564	0.954399	Potri.001G156000
1767.21	0.374598	0.186713	2.00628	0.0448262	0.0962945	Potri.001G156100
388.261	0.0816922	0.23649	0.345436	0.729767	0.808721	Potri.001G156300
596.657	-0.122337	0.0845066	-1.44766	0.147713	0.246932	Potri.001G156500
1685.2	-0.549287	0.124633	-4.40724	1.04697e-05	7.43387e-05	Potri.001G156600
123.023	1.36368	0.266004	5.12653	2.9513e-07	2.98211e-06	Potri.001G156700
262.402	0.0378173	0.171248	0.220834	0.825222	0.878583	Potri.001G157200
9480.09	-0.345128	0.0994931	-3.46886	0.000522669	0.00230203	Potri.001G157300
626.749	0.231836	0.144923	1.59972	0.10966	0.196583	Potri.001G157400
573.842	1.14059	0.294377	3.87458	0.000106811	0.00057473	Potri.001G157600
109.525	0.0638237	0.251585	0.253686	0.799738	0.859798	Potri.001G157700
3521.76	0.10937	0.0823648	1.32787	0.184221	0.292986	Potri.001G157800
914.687	-0.529413	0.0670816	-7.89208	2.972e-15	1.20427e-13	Potri.001G157900
553.989	-0.118928	0.28743	-0.413766	0.679046	0.768616	Potri.001G158000
1619.78	-0.372102	0.140666	-2.64529	0.0081621	0.0239152	Potri.001G158100
314.934	-0.120366	0.129557	-0.929058	0.352859	0.478736	Potri.001G158200
263.436	5.33762	0.411884	12.9591	2.08817e-38	5.80488e-36	Potri.001G158600
70.3507	0.876917	0.24495	3.57999	0.000343608	0.00158921	Potri.001G158700
144.289	1.45573	0.313677	4.64087	3.46948e-06	2.76575e-05	Potri.001G158800
5710.75	0.355154	0.152508	2.32875	0.0198723	0.0500777	Potri.001G158900
1557.65	-0.237613	0.0727207	-3.26747	0.00108514	0.00433254	Potri.001G159000
1410.38	-0.00407432	0.110176	-0.0369802	0.970501	0.980674	Potri.001G159400
380.254	0.0993138	0.106727	0.930537	0.352093	0.478076	Potri.001G159600
1394.79	0.0981887	0.130856	0.750355	0.453041	0.575558	Potri.001G159700
1535.31	0.0125351	0.132598	0.0945345	0.924685	0.94996	Potri.001G160100
1576.87	-0.359828	0.0899084	-4.00216	6.2767e-05	0.000360628	Potri.001G160300
1615.96	-0.296171	0.140638	-2.10592	0.0352116	0.0796108	Potri.001G160400
625.945	-0.0366077	0.0944205	-0.387709	0.698231	0.784183	Potri.001G160500
114.604	-0.126412	0.157128	-0.804518	0.421098	0.546002	Potri.001G160600
2588.61	0.0547166	0.05515	0.992141	0.321129	0.445517	Potri.001G160700
108.156	-0.263391	0.230944	-1.1405	0.254078	0.373731	Potri.001G160800
449.862	-0.335468	0.120983	-2.77286	0.00555653	0.0173375	Potri.001G161000
738.084	0.242401	0.0764769	3.1696	0.0015265	0.00579638	Potri.001G161100
5984.83	1.41552	0.176991	7.99767	1.26795e-15	5.45197e-14	Potri.001G161400
33.9542	-0.407042	0.321044	-1.26787	0.204845	0.318229	Potri.001G161500
6612.08	0.385112	0.104476	3.68614	0.000227677	0.00111015	Potri.001G161600
5982.84	-0.212126	0.0817173	-2.59585	0.00943577	0.0270513	Potri.001G161700
162.675	0.229749	0.120568	1.90556	0.0567073	0.1161	Potri.001G161800
1599.23	-0.539524	0.082433	-6.54501	5.94925e-11	1.23248e-09	Potri.001G161900
195.92	1.26877	0.229913	5.51848	3.41939e-08	4.23561e-07	Potri.001G162000
3046.82	-0.0472229	0.0974824	-0.484425	0.628085	0.728878	Potri.001G162200
886.086	0.750777	0.228495	3.28575	0.0010171	0.00410248	Potri.001G162400
2994.26	0.928485	0.18155	5.11421	3.15052e-07	3.16203e-06	Potri.001G162500
1717.24	0.938678	0.180635	5.19655	2.03022e-07	2.12134e-06	Potri.001G162600
62.5334	0.753586	0.622322	1.21093	0.225923	0.342322	Potri.001G162700
754.806	-0.291295	0.180545	-1.61342	0.106653	0.19226	Potri.001G162800
2872.29	0.237065	0.0781096	3.03503	0.00240513	0.00854374	Potri.001G162900
505.035	-0.687557	0.204671	-3.35933	0.000781313	0.00327584	Potri.001G163100
5091.51	-0.368057	0.108258	-3.39981	0.000674318	0.00287565	Potri.001G163200
1999.22	0.426209	0.147471	2.89011	0.00385105	0.0126849	Potri.001G163300
398.591	3.72948	0.315174	11.8331	2.63308e-32	5.42664e-30	Potri.001G163400
436.108	0.76055	0.192411	3.95273	7.72644e-05	0.000433552	Potri.001G163600
7146.91	0.358043	0.142576	2.51125	0.0120306	0.0331297	Potri.001G163700
2416.82	-0.361588	0.103423	-3.4962	0.000471933	0.00210185	Potri.001G163900
2204.88	0.146521	0.12367	1.18478	0.236106	0.353706	Potri.001G164000
1630.06	0.0346205	0.120392	0.287566	0.773679	0.840438	Potri.001G164100
313.099	-0.369762	0.218567	-1.69175	0.090693	0.168876	Potri.001G164300
3264.62	-0.355996	0.10783	-3.30145	0.000961874	0.00391147	Potri.001G164700
2334.3	-0.546127	0.185146	-2.94971	0.00318068	0.0108013	Potri.001G164800
2507.84	0.314084	0.192189	1.63425	0.102207	0.185942	Potri.001G164900
1093	0.224053	0.0697556	3.21197	0.00131827	0.00510926	Potri.001G165600
2634.86	-0.241685	0.0867825	-2.78495	0.00535363	0.0167877	Potri.001G165800
749.925	-0.0176425	0.0962159	-0.183364	0.854513	0.899671	Potri.001G165900
737.837	-0.093599	0.225697	-0.414711	0.678354	0.768269	Potri.001G166000
2670.13	0.317579	0.0562035	5.65051	1.5997e-08	2.12066e-07	Potri.001G166100
1625.94	6.86199	0.354007	19.3837	1.05846e-83	2.30041e-80	Potri.001G166200
1028.74	0.498517	0.111155	4.48488	7.29541e-06	5.40141e-05	Potri.001G166400
522.009	0.551697	0.184856	2.98446	0.00284078	0.00983128	Potri.001G166500
820.756	0.241505	0.0957371	2.52258	0.0116496	0.0322833	Potri.001G166600
962.911	0.14332	0.151283	0.947362	0.343454	0.469161	Potri.001G166800
1156.08	0.243899	0.138872	1.75628	0.0790401	0.151579	Potri.001G166900
4595.33	0.322016	0.162799	1.978	0.0479287	0.101554	Potri.001G167100
962.282	0.184757	0.0966294	1.91201	0.0558743	0.114829	Potri.001G167200
2131.86	0.412253	0.133337	3.0918	0.00198945	0.00725359	Potri.001G167300
1667.71	0.161018	0.0964813	1.66891	0.095136	0.175509	Potri.001G167400
13890	2.62097	0.284602	9.20923	3.28484e-20	2.5497e-18	Potri.001G167700
6914.83	3.2374	0.568162	5.69802	1.21207e-08	1.65393e-07	Potri.001G167800
4448.27	2.10224	0.31206	6.73667	1.62055e-11	3.67228e-10	Potri.001G167900
1139.83	0.727039	0.384823	1.88928	0.0588539	0.119563	Potri.001G168000
284.058	-0.0788385	0.167008	-0.472063	0.636882	0.735944	Potri.001G168100
8225.12	1.2436	0.176621	7.04106	1.90777e-12	5.07895e-11	Potri.001G168200
873.461	0.102416	0.0884513	1.15788	0.246911	0.365981	Potri.001G168300
75.8701	-0.245587	0.400951	-0.61251	0.5402	0.654452	Potri.001G168600
425.433	-0.151953	0.14518	-1.04665	0.29526	0.418349	Potri.001G168700
59.0072	-1.85006	0.358489	-5.16072	2.46004e-07	2.52847e-06	Potri.001G168800
12221.5	0.00806859	0.334518	0.0241201	0.980757	0.988145	Potri.001G169000
569.309	-0.110272	0.0990484	-1.11332	0.265571	0.38671	Potri.001G169700
1941.41	-0.111313	0.103991	-1.07042	0.284432	0.407059	Potri.001G169900
684.015	-0.149752	0.0940303	-1.59259	0.111252	0.198797	Potri.001G170100
2028.82	-0.233796	0.0799551	-2.92409	0.0034546	0.0115736	Potri.001G170200
1144.77	-0.248695	0.0771932	-3.22172	0.00127422	0.00496216	Potri.001G170300
1576.49	-0.0245005	0.112556	-0.217674	0.827683	0.880234	Potri.001G170400
350.97	0.303508	0.131777	2.3032	0.0212678	0.0529525	Potri.001G170500
1846.86	-0.0896767	0.0879692	-1.01941	0.308008	0.431829	Potri.001G170700
119.881	0.0350165	0.220954	0.158479	0.87408	0.913993	Potri.001G170800
5939.77	-0.108559	0.0622965	-1.74262	0.0813996	0.155185	Potri.001G171000
2914.84	0.012115	0.0696488	0.173944	0.861909	0.905353	Potri.001G171100
1397.01	0.244084	0.103655	2.35478	0.0185336	0.0472572	Potri.001G171200
200.967	-0.25456	0.174645	-1.45758	0.144955	0.243634	Potri.001G171300
95.5546	-0.0528401	0.300487	-0.175849	0.860413	0.904156	Potri.001G171400
113.292	1.11739	0.218656	5.11027	3.21706e-07	3.21665e-06	Potri.001G171600
743.61	-0.0157964	0.123234	-0.128182	0.898005	0.930303	Potri.001G171800
321.049	0.981061	0.183822	5.33702	9.44881e-08	1.05508e-06	Potri.001G171900
450.322	1.46138	0.249692	5.85273	4.83565e-09	7.09238e-08	Potri.001G172100
23.0715	0.720973	0.340182	2.11937	0.034059	0.0775179	Potri.001G172300
3744.24	-0.0487278	0.065987	-0.738445	0.460244	0.582388	Potri.001G172400
61.4851	0.458816	0.202713	2.26338	0.0236125	0.0576437	Potri.001G172500
760.884	-0.354918	0.170493	-2.08172	0.0373683	0.08357	Potri.001G172600
169.879	1.51997	0.26716	5.68935	1.27524e-08	1.73519e-07	Potri.001G172700
897.409	0.0136788	0.0907647	0.150707	0.880207	0.918617	Potri.001G172800
53.192	0.592439	0.239365	2.47504	0.0133221	0.0360325	Potri.001G173100
403.8	0.185222	0.175779	1.05372	0.292012	0.414832	Potri.001G173500
132.348	-0.276045	0.258337	-1.06855	0.285274	0.407751	Potri.001G173700
6702.74	0.072848	0.0623674	1.16805	0.242788	0.361467	Potri.001G173800
485.041	-0.225063	0.0919837	-2.44677	0.0144143	0.0384596	Potri.001G173900
654.077	-0.0644218	0.116291	-0.553972	0.579598	0.688177	Potri.001G174000
1283.27	-0.0332668	0.0742815	-0.447848	0.654263	0.749753	Potri.001G174100
1018.82	1.4752	0.285878	5.16027	2.466e-07	2.53242e-06	Potri.001G174300
31.2366	-0.963987	0.460543	-2.09316	0.0363353	0.0817338	Potri.001G174500
4245.16	-0.334138	0.0748765	-4.46252	8.10013e-06	5.93108e-05	Potri.001G174600
976.013	0.0780801	0.100621	0.775984	0.437759	0.561213	Potri.001G174900
583.219	-0.0839922	0.181664	-0.462348	0.643832	0.741609	Potri.001G175000
4067.44	1.0615	0.309971	3.42451	0.000615914	0.00265644	Potri.001G175200
1385.8	-0.307827	0.201241	-1.52965	0.126105	0.218447	Potri.001G175400
168.066	-0.0739961	0.242063	-0.30569	0.759841	0.830967	Potri.001G175500
1380.77	0.18618	0.129203	1.44098	0.149589	0.249405	Potri.001G175600
758.665	0.380129	0.467629	0.812886	0.416283	0.541168	Potri.001G175700
97.3099	-1.71303	0.512197	-3.34448	0.000824365	0.00343766	Potri.001G176500
215.495	-1.432	0.4587	-3.12185	0.00179716	0.00665192	Potri.001G176600
820.694	-0.209279	0.0715853	-2.92349	0.00346127	0.0115927	Potri.001G176900
4908.68	0.0227738	0.0733066	0.310665	0.756055	0.828331	Potri.001G177000
99.395	-0.382315	0.19271	-1.98389	0.0472685	0.100467	Potri.001G177200
839.522	-0.431005	0.0856885	-5.02991	4.90713e-07	4.71712e-06	Potri.001G177300
1187.95	0.742704	0.12606	5.89167	3.82322e-09	5.74853e-08	Potri.001G177400
121.913	0.62473	0.356633	1.75175	0.0798176	0.152754	Potri.001G177500
130.827	-0.582235	0.480764	-1.21106	0.225871	0.342264	Potri.001G177700
1679.98	-0.230531	0.0977114	-2.3593	0.0183093	0.04682	Potri.001G178000
198.645	-0.0714344	0.124761	-0.572572	0.566934	0.677448	Potri.001G178100
239.131	-0.0106269	0.0919629	-0.115557	0.908004	0.937614	Potri.001G178200
66.4181	-0.283706	0.299908	-0.945978	0.34416	0.469902	Potri.001G178300
312.609	0.0930313	0.153379	0.606547	0.544152	0.65763	Potri.001G178400
798.31	-0.225258	0.0758902	-2.9682	0.00299546	0.0102729	Potri.001G178800
2520.41	-0.0394318	0.0749011	-0.526452	0.598574	0.703963	Potri.001G178900
2060.75	0.265154	0.11496	2.30648	0.0210839	0.0525823	Potri.001G179000
2328.2	0.0224266	0.0872058	0.257169	0.797049	0.858065	Potri.001G179100
6132.47	0.257561	0.0789275	3.26326	0.00110138	0.00438699	Potri.001G179200
735.799	0.00138729	0.0650617	0.0213227	0.982988	0.989528	Potri.001G179500
1276.04	-0.292731	0.184893	-1.58324	0.113366	0.201552	Potri.001G179600
412.126	-0.0349462	0.138302	-0.252681	0.800515	0.860265	Potri.001G179700
650.394	-0.160463	0.112312	-1.42872	0.153084	0.253995	Potri.001G179800
141.041	-0.352691	0.243101	-1.4508	0.146835	0.245808	Potri.001G180000
8571.18	0.21469	0.109902	1.95347	0.0507635	0.106512	Potri.001G180100
92.3822	-0.334164	0.195401	-1.71014	0.0872399	0.163867	Potri.001G180200
448.088	-0.34309	0.189036	-1.81495	0.0695316	0.136794	Potri.001G180600
148.661	-0.37704	0.229164	-1.64528	0.0999112	0.182446	Potri.001G181000
622.779	0.112096	0.134088	0.835989	0.403161	0.528999	Potri.001G181100
200.303	-0.156794	0.102107	-1.53558	0.124641	0.216491	Potri.001G181200
31.0583	-0.161084	0.43798	-0.367789	0.71303	0.795797	Potri.001G181300
174.186	0.456906	0.25001	1.82755	0.0676166	0.133751	Potri.001G181700
17169.7	-0.0426346	0.0899088	-0.474198	0.635359	0.734823	Potri.001G181800
1271.49	-0.161393	0.127764	-1.26321	0.206512	0.320013	Potri.001G182000
943.916	0.738517	0.167671	4.40455	1.06002e-05	7.51761e-05	Potri.001G182100
1150.36	0.267016	0.154199	1.73163	0.0833386	0.15795	Potri.001G182300
74.1727	0.549341	0.489847	1.12145	0.262095	0.382744	Potri.001G182500
27.9725	-0.265858	0.488328	-0.544425	0.586149	0.693235	Potri.001G182600
1010.99	-0.680785	0.224728	-3.02937	0.00245067	0.00868445	Potri.001G182700
4675.61	-0.347915	0.135431	-2.56895	0.0102006	0.0289386	Potri.001G182900
468.062	-0.341888	0.121335	-2.81772	0.00483666	0.0154071	Potri.001G183000
1108.26	-0.135028	0.0808507	-1.67009	0.0949009	0.175197	Potri.001G183100
1561.46	0.218313	0.152612	1.43051	0.15257	0.253351	Potri.001G183200
1485.95	0.115984	0.0927179	1.25094	0.210957	0.325209	Potri.001G183500
1754.5	0.411734	0.187599	2.19476	0.0281808	0.0665007	Potri.001G183600
318.936	-0.212813	0.149997	-1.41878	0.155964	0.257769	Potri.001G183700
11993.9	-0.238874	0.141008	-1.69404	0.0902571	0.168261	Potri.001G184000
5307.12	-0.216306	0.154834	-1.39701	0.162409	0.265816	Potri.001G184100
132.434	-0.112753	0.153074	-0.736595	0.461369	0.583441	Potri.001G184200
4533.48	-0.349684	0.078673	-4.44477	8.79852e-06	6.38768e-05	Potri.001G184700
307.791	-0.209993	0.145591	-1.44235	0.149205	0.248904	Potri.001G185000
512.481	0.0203805	0.119983	0.169861	0.865119	0.907561	Potri.001G185100
778.491	-0.070874	0.0980525	-0.722817	0.469792	0.590811	Potri.001G185300
2836.63	0.215512	0.10514	2.04975	0.0403883	0.0887467	Potri.001G185500
2331.17	0.0203246	0.126614	0.160524	0.872468	0.912747	Potri.001G185600
1939.17	0.266369	0.239941	1.11014	0.266937	0.388224	Potri.001G185700
1092.99	-0.070063	0.136232	-0.51429	0.607049	0.711304	Potri.001G185900
480.221	-0.212296	0.131546	-1.61386	0.106558	0.192104	Potri.001G186000
3211.76	0.562931	0.105781	5.32165	1.02829e-07	1.14022e-06	Potri.001G186100
175.713	0.484051	0.233831	2.07009	0.0384436	0.0854156	Potri.001G186200
94.8382	-0.326574	0.212891	-1.534	0.12503	0.216953	Potri.001G186500
1119.15	-0.329725	0.0662432	-4.97749	6.44136e-07	6.0771e-06	Potri.001G186600
6157.45	-0.0583915	0.134929	-0.432758	0.665191	0.75803	Potri.001G186700
2584.18	-0.461469	0.12058	-3.82707	0.000129676	0.000682552	Potri.001G186800
1070.47	-0.286549	0.108579	-2.63909	0.00831298	0.024266	Potri.001G186900
3683.39	0.144935	0.0759197	1.90906	0.0562543	0.11546	Potri.001G187000
87.4134	-0.0208332	0.2858	-0.0728942	0.94189	0.96145	Potri.001G187100
265.371	-0.0133875	0.106927	-0.125202	0.900364	0.931979	Potri.001G187200
51.0971	0.178594	0.299592	0.596122	0.551094	0.663494	Potri.001G187300
155.936	0.226751	0.192697	1.17673	0.239305	0.357455	Potri.001G187500
814.121	0.0555605	0.0947355	0.58648	0.557553	0.669349	Potri.001G188300
695.939	-0.118661	0.154179	-0.769635	0.441517	0.564879	Potri.001G188400
55.3732	0.843454	0.580275	1.45354	0.146074	0.244965	Potri.001G188500
825.966	-0.261343	0.191114	-1.36747	0.171478	0.276938	Potri.001G188700
1662.9	-0.435158	0.132924	-3.27373	0.00106139	0.00425036	Potri.001G188800
82.3797	3.13124	0.349733	8.95325	3.45163e-19	2.33762e-17	Potri.001G188900
1903.25	-0.159183	0.0833382	-1.91008	0.0561226	0.115249	Potri.001G189100
262.875	-0.480581	0.198706	-2.41855	0.0155824	0.0410182	Potri.001G189200
6542.89	0.879379	0.29959	2.93528	0.00333247	0.0112289	Potri.001G189500
13033.5	1.37094	0.11486	11.9358	7.7042e-33	1.62995e-30	Potri.001G189700
1939.36	-0.344794	0.0789536	-4.36705	1.25937e-05	8.74716e-05	Potri.001G189800
2014.93	-0.207609	0.0558242	-3.71897	0.000200034	0.000993192	Potri.001G190000
1497.99	-0.101934	0.175618	-0.58043	0.561625	0.673016	Potri.001G190100
1324.8	-0.216008	0.176114	-1.22652	0.220002	0.335669	Potri.001G190200
1582.87	1.58366	0.161729	9.79212	1.21721e-22	1.23829e-20	Potri.001G190300
1010.35	0.357558	0.129761	2.75551	0.00586014	0.0180982	Potri.001G190400
34.4648	-0.150103	0.285922	-0.52498	0.599597	0.704921	Potri.001G190500
1095.41	-0.705001	0.320663	-2.19857	0.0279082	0.0660268	Potri.001G190700
4253.32	0.399854	0.115732	3.45499	0.000550307	0.00240868	Potri.001G190800
53049.7	4.69165	0.229265	20.4639	4.51894e-93	1.54335e-89	Potri.001G191000
4152.34	0.140917	0.061715	2.28336	0.0224094	0.0552558	Potri.001G191100
328.976	-0.420756	0.159662	-2.63529	0.00840656	0.0245062	Potri.001G191200
1177.61	-0.158256	0.134673	-1.17512	0.239948	0.358169	Potri.001G191300
21219.5	0.455594	0.231934	1.96432	0.0494925	0.10434	Potri.001G191400
483.406	1.71219	0.302301	5.66387	1.47999e-08	1.9833e-07	Potri.001G191800
319.919	-0.0436738	0.16894	-0.258517	0.796008	0.857175	Potri.001G192000
142.789	0.252849	0.196267	1.28829	0.197644	0.309354	Potri.001G192100
192.224	0.773931	0.172888	4.47648	7.58826e-06	5.59742e-05	Potri.001G192200
647.664	-0.257921	0.0858813	-3.00323	0.00267131	0.00935175	Potri.001G192500
429.77	0.0428671	0.124782	0.343535	0.731196	0.80975	Potri.001G192700
127.017	2.88023	0.493884	5.8318	5.48319e-09	7.97849e-08	Potri.001G192800
11623.2	0.276648	0.0817646	3.38347	0.000715764	0.00303508	Potri.001G193000
1772.85	0.305656	0.0933564	3.27407	0.0010601	0.0042459	Potri.001G193100
654.714	-0.317986	0.111039	-2.86374	0.00418678	0.0136367	Potri.001G193300
3197.79	-0.884152	0.145099	-6.09345	1.10502e-09	1.84482e-08	Potri.001G193400
487.711	0.23976	0.114166	2.10009	0.0357205	0.0805784	Potri.001G193500
1118.66	-0.145749	0.077836	-1.87252	0.0611351	0.123432	Potri.001G193700
639.304	-0.157047	0.0970738	-1.61781	0.105704	0.190938	Potri.001G193900
2743.43	0.306016	0.148899	2.0552	0.0398599	0.0878302	Potri.001G194000
4430.88	0.0114616	0.108063	0.106065	0.915531	0.942862	Potri.001G194400
1926.39	-0.193796	0.165406	-1.17164	0.241342	0.359867	Potri.001G195300
366.756	0.199064	0.176374	1.12865	0.259046	0.379381	Potri.001G195900
170.507	0.390455	0.286202	1.36427	0.172484	0.27822	Potri.001G196100
1310.27	0.0570154	0.0937726	0.608018	0.543176	0.656971	Potri.001G196500
988.046	-0.324803	0.096379	-3.37005	0.000751533	0.00316765	Potri.001G196600
730.991	-0.292126	0.109673	-2.6636	0.00773093	0.022877	Potri.001G196700
1343.02	0.090613	0.0839932	1.07881	0.280671	0.402833	Potri.001G196800
951.298	0.232354	0.0791657	2.93503	0.00333516	0.0112348	Potri.001G197200
2477.25	-0.296935	0.0571555	-5.19521	2.04493e-07	2.13578e-06	Potri.001G197300
2374.97	-0.00647149	0.0621384	-0.104146	0.917053	0.944104	Potri.001G197400
1293.93	0.158636	0.098104	1.61701	0.105875	0.19119	Potri.001G197500
2596.95	0.0446238	0.0825814	0.540361	0.588948	0.695664	Potri.001G197600
324.66	0.710881	0.130837	5.43332	5.53143e-08	6.51429e-07	Potri.001G197700
5531.15	0.30944	0.108683	2.84717	0.00441098	0.0142466	Potri.001G197900
423.018	-0.144904	0.11605	-1.24863	0.211799	0.32615	Potri.001G198000
755.853	0.196357	0.145796	1.3468	0.178045	0.285462	Potri.001G198100
84.0729	-0.505009	0.209478	-2.4108	0.0159176	0.0416988	Potri.001G198500
900.281	0.171997	0.10621	1.61941	0.10536	0.190446	Potri.001G198600
471.641	-0.403821	0.0994285	-4.06143	4.87738e-05	0.000288316	Potri.001G198700
94.8503	0.788861	0.263388	2.99505	0.00274397	0.00956129	Potri.001G198900
663.673	0.930791	0.179417	5.18786	2.12721e-07	2.21495e-06	Potri.001G199100
2740.48	-0.359422	0.121442	-2.95962	0.00308014	0.0105132	Potri.001G199200
1163.81	-0.234148	0.0705392	-3.3194	0.00090212	0.00369817	Potri.001G199500
1752.1	-0.202255	0.0825982	-2.44866	0.0143389	0.0383017	Potri.001G199600
832.945	-0.235103	0.171358	-1.372	0.170064	0.275176	Potri.001G200000
284.221	-0.744576	0.174138	-4.27579	1.90461e-05	0.000126236	Potri.001G200100
632.311	-0.0490548	0.0768493	-0.638324	0.523263	0.639748	Potri.001G200200
1707.84	-0.251508	0.125468	-2.00456	0.0450101	0.096575	Potri.001G200300
1473.44	0.953156	0.278481	3.4227	0.000620034	0.0026718	Potri.001G200400
2948.55	-0.0794198	0.115815	-0.68575	0.492871	0.612202	Potri.001G200500
1122.47	-0.139326	0.0800957	-1.73949	0.0819478	0.156019	Potri.001G200600
202.615	0.922567	0.323587	2.85106	0.00435735	0.0140943	Potri.001G200800
804.176	0.0301014	0.110871	0.271498	0.786008	0.849238	Potri.001G201000
477.797	-0.104075	0.133585	-0.779098	0.435922	0.559519	Potri.001G201100
213.752	0.388354	0.136485	2.84539	0.00443569	0.0143109	Potri.001G201300
1170.21	-0.443348	0.100249	-4.42246	9.75843e-06	6.99115e-05	Potri.001G201400
11913.1	-0.421757	0.128438	-3.28375	0.00102437	0.00412561	Potri.001G201500
1199.53	-0.356143	0.0827987	-4.30131	1.69794e-05	0.000113705	Potri.001G201600
628.682	-0.0984274	0.0939099	-1.0481	0.29459	0.417696	Potri.001G201700
2824.62	0.0505233	0.0604455	0.835849	0.40324	0.529074	Potri.001G201800
1246.43	-0.228567	0.0777393	-2.94018	0.00328027	0.011078	Potri.001G201900
632.377	-0.613671	0.129	-4.75715	1.96344e-06	1.65865e-05	Potri.001G202000
2651.98	-0.467648	0.101132	-4.62413	3.76171e-06	2.97097e-05	Potri.001G204000
148.561	0.298317	0.159845	1.86629	0.0620004	0.124831	Potri.001G204100
1551.06	-0.0519652	0.0879372	-0.590935	0.554564	0.666698	Potri.001G204200
26890.8	-0.816804	0.0909434	-8.98145	2.67216e-19	1.85169e-17	Potri.001G204300
139.099	0.425947	0.245471	1.73522	0.0827015	0.157091	Potri.001G204400
320.205	0.466231	0.183001	2.5477	0.0108436	0.0304269	Potri.001G204600
1110.52	0.551262	0.0854036	6.45479	1.0837e-10	2.14115e-09	Potri.001G204700
3375.55	-0.287068	0.109347	-2.62529	0.00865762	0.0251308	Potri.001G204900
285.284	-0.0166367	0.157521	-0.105616	0.915887	0.943188	Potri.001G205300
3051.02	2.81958	0.269887	10.4473	1.50794e-25	1.92782e-23	Potri.001G205400
1796.59	-0.118279	0.0959635	-1.23254	0.217747	0.333227	Potri.001G205500
831.461	-0.0311517	0.0913591	-0.340981	0.733118	0.811269	Potri.001G205700
15522.3	-0.312798	0.0714328	-4.37891	1.19275e-05	8.3353e-05	Potri.001G205800
129.102	-0.128901	0.187588	-0.687151	0.491988	0.611328	Potri.001G206000
1419.49	0.143514	0.0862834	1.66329	0.0962547	0.177224	Potri.001G206100
1595.72	-0.298187	0.0882208	-3.38001	0.000724829	0.00306699	Potri.001G206400
2397.47	-0.0238896	0.120442	-0.198349	0.842772	0.89088	Potri.001G206600
2118.78	0.143038	0.123617	1.15711	0.247228	0.366315	Potri.001G206700
4400.74	-0.235657	0.21705	-1.08573	0.2776	0.399591	Potri.001G206800
794.486	-0.15647	0.127926	-1.22313	0.221282	0.337233	Potri.001G207000
4359.59	-0.0199631	0.0969293	-0.205955	0.836826	0.88661	Potri.001G207100
435.027	0.073469	0.163742	0.448689	0.653656	0.749171	Potri.001G207200
1597.22	-0.252839	0.10811	-2.33871	0.0193502	0.0490101	Potri.001G207700
328.698	-0.179393	0.104852	-1.71092	0.0870968	0.163645	Potri.001G207800
729.886	-0.178786	0.0899134	-1.98843	0.0467644	0.0996255	Potri.001G207900
104.66	0.122864	0.189015	0.650026	0.515676	0.6329	Potri.001G208000
2473.8	-0.120163	0.100333	-1.19765	0.231054	0.348023	Potri.001G208200
553.498	-0.424582	0.112072	-3.78848	0.000151571	0.000783483	Potri.001G208700
1361.14	-0.272092	0.0739299	-3.6804	0.000232866	0.00113314	Potri.001G208800
1014.23	-0.255389	0.0875598	-2.91674	0.00353713	0.0117906	Potri.001G208900
764.308	0.00258674	0.0901046	0.0287082	0.977097	0.985184	Potri.001G209100
1070.79	0.0719587	0.167153	0.430495	0.666835	0.759144	Potri.001G209400
3341.66	-0.281319	0.0991115	-2.83841	0.00453389	0.0145805	Potri.001G209500
8954.41	-0.478744	0.113223	-4.22834	2.35425e-05	0.000151747	Potri.001G209600
142.878	-0.159744	0.167871	-0.951586	0.341307	0.467065	Potri.001G209700
1111.26	0.57321	0.128487	4.46122	8.14952e-06	5.95994e-05	Potri.001G209800
49357.8	-0.150255	0.103185	-1.45617	0.145347	0.244068	Potri.001G210000
4404.74	0.992544	0.112273	8.84044	9.53452e-19	6.11104e-17	Potri.001G210100
2640.92	0.905454	0.207804	4.35724	1.31713e-05	9.09549e-05	Potri.001G210200
106.506	0.347545	0.270305	1.28575	0.198529	0.310354	Potri.001G210400
9129.49	-0.248128	0.0919786	-2.69767	0.00698266	0.0210113	Potri.001G210500
1216.34	-0.32551	0.101885	-3.19487	0.00139896	0.00537699	Potri.001G210600
43.5065	0.487087	0.520777	0.935309	0.349629	0.475352	Potri.001G210800
314.996	0.382978	0.151472	2.52837	0.0114592	0.031851	Potri.001G210900
2013.92	-0.211223	0.103046	-2.04979	0.040385	0.0887467	Potri.001G211000
1835.49	-0.2994	0.0785096	-3.81354	0.000136988	0.000717059	Potri.001G211200
1019.71	-0.369989	0.181431	-2.03929	0.0414216	0.0905345	Potri.001G211300
1369.84	-0.290994	0.107824	-2.69878	0.00695949	0.0209502	Potri.001G211500
687.391	0.156568	0.127297	1.22994	0.218719	0.3344	Potri.001G211600
3013.2	-0.0233471	0.0857947	-0.272127	0.785524	0.848869	Potri.001G211700
101.54	-0.216688	0.24374	-0.889012	0.373997	0.500119	Potri.001G211900
1898.23	-0.119866	0.0965954	-1.24091	0.21464	0.32957	Potri.001G212000
57.6329	0.771003	0.322547	2.39036	0.0168321	0.0437111	Potri.001G212400
1513.8	0.141338	0.0902877	1.56541	0.117486	0.206844	Potri.001G212600
2261.61	0.302934	0.130053	2.32931	0.0198428	0.0500104	Potri.001G212700
224.769	1.19698	0.492046	2.43267	0.0149881	0.039744	Potri.001G212800
1222.69	5.20744	0.827087	6.29612	3.05185e-10	5.62968e-09	Potri.001G212900
122.838	4.61721	1.26601	3.64707	0.00026525	0.00126903	Potri.001G213000
2359.06	-0.294069	0.233995	-1.25673	0.208851	0.322837	Potri.001G213200
72.0384	0.744691	0.626422	1.1888	0.234518	0.351777	Potri.001G213300
2749.57	-0.77492	0.195773	-3.95826	7.54988e-05	0.000424694	Potri.001G213400
687.657	-0.182771	0.203325	-0.898908	0.368702	0.494838	Potri.001G213600
753.918	0.578374	0.233749	2.47434	0.0133481	0.0360907	Potri.001G213700
1464.64	-0.192658	0.0817446	-2.35683	0.0184318	0.0470628	Potri.001G213800
2330.28	-0.389321	0.0908502	-4.28531	1.82487e-05	0.000121322	Potri.001G213900
2194.66	0.700285	0.178331	3.92688	8.60542e-05	0.000476006	Potri.001G214500
530.675	1.11736	0.344391	3.24445	0.00117679	0.00464711	Potri.001G214600
4754.58	0.0544329	0.103859	0.524104	0.600206	0.705337	Potri.001G214700
547.576	0.0641092	0.125783	0.509683	0.610274	0.714242	Potri.001G214800
362.834	-0.310026	0.156713	-1.97831	0.0478938	0.101513	Potri.001G215000
417.476	-0.686515	0.189346	-3.62572	0.000288161	0.00136525	Potri.001G215100
586.207	0.0241571	0.165941	0.145577	0.884256	0.921002	Potri.001G215200
2399.44	0.161338	0.0972074	1.65973	0.096969	0.178148	Potri.001G215400
346.783	-0.429993	0.108387	-3.96722	7.27162e-05	0.000411462	Potri.001G215500
3196.04	-0.110853	0.0954495	-1.16138	0.245489	0.36437	Potri.001G215700
2135.77	-0.256242	0.0994767	-2.5759	0.00999806	0.0284417	Potri.001G215800
1286.44	-0.715636	0.182647	-3.91814	8.92356e-05	0.00049201	Potri.001G216000
188.462	-0.0185828	0.140217	-0.132529	0.894566	0.927823	Potri.001G216400
597.671	0.026926	0.0906383	0.297071	0.766412	0.836153	Potri.001G216500
2673.28	-0.553047	0.15266	-3.62273	0.000291514	0.00137977	Potri.001G216600
307.279	0.377189	0.204808	1.84167	0.0655231	0.130506	Potri.001G216800
1603.63	0.595639	0.122212	4.87382	1.09461e-06	9.76081e-06	Potri.001G216900
124.846	-0.510116	0.207229	-2.4616	0.0138318	0.0371715	Potri.001G217600
272.633	0.477554	0.278877	1.71242	0.0868197	0.163227	Potri.001G217700
922.83	0.0398622	0.124549	0.320053	0.748928	0.822785	Potri.001G217800
684.98	0.391211	0.276584	1.41444	0.157233	0.259312	Potri.001G218100
252.567	-0.088852	0.0980022	-0.906632	0.364601	0.490823	Potri.001G218300
821.984	-0.252033	0.09717	-2.59373	0.00949404	0.0271923	Potri.001G218400
6273.12	0.119011	0.13254	0.897929	0.369223	0.495352	Potri.001G218700
148.047	1.17519	0.379249	3.09873	0.00194351	0.00712193	Potri.001G218800
241.242	6.07814	0.444876	13.6625	1.69957e-42	5.49075e-40	Potri.001G219100
1989.22	0.264111	0.119056	2.21838	0.0265286	0.0634346	Potri.001G219200
7910.65	3.32877	0.496378	6.70613	1.99859e-11	4.478e-10	Potri.001G219300
376.873	-0.184708	0.103966	-1.77662	0.0756304	0.14644	Potri.001G219400
3432.63	0.116862	0.122021	0.957721	0.338203	0.463933	Potri.001G219500
1896.24	0.0390657	0.148413	0.263223	0.792378	0.854229	Potri.001G219700
1120.25	0.0334913	0.131018	0.255623	0.798242	0.858952	Potri.001G220100
1741.42	-0.668423	0.161848	-4.12995	3.62846e-05	0.000221516	Potri.001G220300
1292.43	0.00900939	0.0757549	0.118928	0.905332	0.93525	Potri.001G220600
371.195	-0.10526	0.118645	-0.887185	0.374979	0.501181	Potri.001G220700
1746.55	0.33427	0.170449	1.96111	0.049866	0.10497	Potri.001G220800
1609.42	0.253441	0.0968265	2.61747	0.00885845	0.0256112	Potri.001G221000
1271.31	0.975965	0.22435	4.35019	1.36021e-05	9.35517e-05	Potri.001G221100
1518.44	0.672057	0.395378	1.69978	0.0891716	0.166692	Potri.001G221200
284.389	0.463864	0.484298	0.957807	0.33816	0.463933	Potri.001G221400
913.575	0.824658	0.241943	3.40848	0.000653262	0.00279634	Potri.001G221500
1856.26	0.379128	0.341867	1.10899	0.267434	0.388736	Potri.001G221800
8067.42	0.87332	0.196895	4.43546	9.18747e-06	6.64584e-05	Potri.001G221900
281.505	0.657566	0.915826	0.718004	0.472755	0.593289	Potri.001G222100
12609.2	0.132389	0.0544545	2.43118	0.0150496	0.039866	Potri.001G222200
680.195	-0.0253759	0.115409	-0.219879	0.825966	0.879101	Potri.001G222300
176.049	-0.0130401	0.165929	-0.0785882	0.93736	0.958161	Potri.001G222400
1978.25	-0.00239566	0.069262	-0.0345885	0.972408	0.982186	Potri.001G222500
7629.01	0.17474	0.108069	1.61694	0.105891	0.191204	Potri.001G222600
1213.45	-0.237553	0.0844511	-2.81291	0.00490959	0.015604	Potri.001G222700
173.684	-0.249118	0.915998	-0.271964	0.78565	0.848966	Potri.001G222800
3530.38	0.155285	0.123579	1.25657	0.20891	0.322851	Potri.001G224100
257.447	0.00719314	0.190484	0.0377624	0.969877	0.980292	Potri.001G224400
102.797	-0.268275	0.235159	-1.14082	0.253943	0.373578	Potri.001G224500
3631.9	-0.0433067	0.0692822	-0.625077	0.531921	0.647321	Potri.001G224700
1082.61	-0.557203	0.147056	-3.78906	0.000151219	0.000781999	Potri.001G224900
773.875	-0.659554	0.142281	-4.63557	3.55949e-06	2.82966e-05	Potri.001G225000
918.161	1.01184	0.163121	6.203	5.53953e-10	9.75211e-09	Potri.001G225100
1139.01	0.0338259	0.0677546	0.499242	0.617609	0.720041	Potri.001G225200
141.005	-0.270164	0.169429	-1.59456	0.110812	0.198173	Potri.001G225300
77.0608	-0.361884	0.257327	-1.40632	0.159628	0.262411	Potri.001G225400
1886.87	-0.219991	0.0840189	-2.61835	0.00883552	0.025561	Potri.001G225500
297.734	0.708608	0.249576	2.83925	0.00452197	0.0145481	Potri.001G225800
566.262	2.41479	0.637065	3.79049	0.00015035	0.000778205	Potri.001G225900
493.826	2.1834	0.4968	4.39492	1.10812e-05	7.81704e-05	Potri.001G226100
1041.45	0.895991	0.248312	3.60833	0.000308174	0.00144859	Potri.001G226900
3024.81	-0.680964	0.174368	-3.90533	9.40983e-05	0.000515075	Potri.001G227000
391.77	-0.13474	0.0979416	-1.37572	0.168908	0.273751	Potri.001G228000
1900.05	0.161179	0.0687017	2.34606	0.0189729	0.0482102	Potri.001G228100
1341.21	-0.107886	0.0838509	-1.28664	0.198221	0.310054	Potri.001G229000
78.3652	0.0308016	0.223652	0.137721	0.890461	0.925094	Potri.001G229100
1438.45	-0.382365	0.0623566	-6.1319	8.6836e-10	1.47547e-08	Potri.001G229300
1477.51	-0.223964	0.0783081	-2.86003	0.004236	0.0137626	Potri.001G229600
536.034	-0.799737	0.125099	-6.39283	1.62841e-10	3.11692e-09	Potri.001G229700
697.389	-0.139101	0.0906722	-1.53411	0.125004	0.216948	Potri.001G229800
23937.6	-0.487551	0.150049	-3.24928	0.00115699	0.00458101	Potri.001G230000
2359.8	-0.169564	0.0858571	-1.97495	0.0482734	0.102212	Potri.001G230100
826.411	-0.439904	0.069771	-6.30497	2.88251e-10	5.33789e-09	Potri.001G230200
5712.7	0.420421	0.128301	3.27683	0.00104978	0.00420881	Potri.001G230500
681.263	-0.13503	0.177288	-0.761643	0.446273	0.569411	Potri.001G230600
372.083	0.0377647	0.11494	0.328561	0.742487	0.818115	Potri.001G231000
4745.53	0.095602	0.0677176	1.41178	0.158016	0.260265	Potri.001G231100
181.425	0.573391	0.201243	2.84925	0.0043823	0.0141654	Potri.001G231200
1858.81	-0.712042	0.224231	-3.17548	0.0014959	0.00568923	Potri.001G231300
596.949	-0.309158	0.129408	-2.38902	0.0168936	0.0438566	Potri.001G231500
248.354	-0.0707615	0.168562	-0.419796	0.674634	0.765254	Potri.001G231800
381.508	-0.321075	0.18582	-1.72789	0.0840084	0.159005	Potri.001G232100
99.01	0.00136965	0.199699	0.00685856	0.994528	0.996529	Potri.001G232400
4054.98	1.80615	0.625663	2.88678	0.00389211	0.0127937	Potri.001G232600
76.4514	1.12767	0.392922	2.86996	0.00410519	0.0133965	Potri.001G232700
679.151	1.79698	0.479574	3.74704	0.000178936	0.000903257	Potri.001G232800
7531.65	-0.124527	0.168663	-0.738321	0.460319	0.582391	Potri.001G233000
44.8395	-0.0161731	0.370601	-0.0436403	0.965191	0.976712	Potri.001G233100
450.21	-0.506874	0.128517	-3.94402	8.01285e-05	0.000447368	Potri.001G233200
721.189	-0.183234	0.0730821	-2.50724	0.0121679	0.0334558	Potri.001G233300
6939.49	0.143427	0.109389	1.31117	0.189801	0.299589	Potri.001G233400
2439.01	-0.0540601	0.250907	-0.215458	0.82941	0.88155	Potri.001G233700
3061.01	-0.353739	0.114738	-3.08301	0.00204921	0.00743856	Potri.001G233800
1193.04	-0.223314	0.0700919	-3.18601	0.00144249	0.00551892	Potri.001G233900
290.649	0.306788	0.103237	2.97169	0.00296169	0.0101775	Potri.001G234100
1728.37	0.857048	0.151668	5.65081	1.59689e-08	2.11976e-07	Potri.001G234200
1965.73	-0.0727638	0.0660108	-1.1023	0.270331	0.391664	Potri.001G234300
2783.65	0.739851	0.19672	3.76093	0.00016928	0.000863265	Potri.001G234500
2362.87	3.55938	0.550698	6.4634	1.02377e-10	2.03012e-09	Potri.001G234600
109.535	1.70368	0.275499	6.18398	6.25063e-10	1.08838e-08	Potri.001G234700
1035.87	0.270864	0.134427	2.01495	0.0439094	0.0948192	Potri.001G234800
1873.77	-0.756145	0.12336	-6.12957	8.81147e-10	1.49507e-08	Potri.001G234900
809.157	1.6796	0.277744	6.0473	1.47294e-09	2.4086e-08	Potri.001G235300
1510.43	-0.340775	0.130886	-2.60359	0.00922517	0.0265271	Potri.001G235400
162.867	-0.585669	0.25989	-2.25352	0.0242261	0.0588593	Potri.001G235500
376.1	1.87841	0.339973	5.52517	3.29172e-08	4.09554e-07	Potri.001G235700
318.224	3.64136	0.418173	8.7078	3.09842e-18	1.88964e-16	Potri.001G235800
1167.5	0.0716401	0.11529	0.621392	0.534342	0.649607	Potri.001G236000
1472.27	0.441846	0.144226	3.06356	0.00218717	0.00787362	Potri.001G236100
115.047	-0.528968	0.181772	-2.91007	0.00361349	0.012015	Potri.001G236200
56.2422	0.141481	0.27492	0.514624	0.606816	0.711147	Potri.001G236300
2510.99	0.991224	0.126425	7.8404	4.49129e-15	1.77184e-13	Potri.001G236400
168.165	-0.0282152	0.133362	-0.211569	0.832443	0.883792	Potri.001G236800
4574.13	0.157735	0.087693	1.79872	0.0720635	0.140799	Potri.001G236900
417.93	-0.0090339	0.10184	-0.088707	0.929315	0.952952	Potri.001G237000
398.878	-0.427536	0.117294	-3.645	0.000267393	0.00127749	Potri.001G237100
5746.81	-0.158528	0.233904	-0.677746	0.497933	0.616823	Potri.001G237200
691.068	0.457043	0.120124	3.80477	0.000141936	0.000739757	Potri.001G237400
69.1563	-0.243858	0.172918	-1.41025	0.158465	0.260785	Potri.001G237700
12631.4	-0.483592	0.0521999	-9.26423	1.96497e-20	1.56069e-18	Potri.001G237800
188.925	-0.564496	0.274424	-2.05702	0.0396842	0.0875697	Potri.001G238300
344.898	0.016919	0.14181	0.119307	0.905032	0.93503	Potri.001G238400
1558.4	-0.0687905	0.0770436	-0.892877	0.371923	0.498127	Potri.001G238500
954.116	0.231348	0.0934161	2.47653	0.0132666	0.0358905	Potri.001G238800
75.9687	-0.228625	0.282343	-0.809741	0.418089	0.543043	Potri.001G238900
918.476	-0.0683818	0.101981	-0.670535	0.502517	0.62083	Potri.001G239100
709.238	-0.317928	0.218773	-1.45324	0.146158	0.245087	Potri.001G239200
1210.63	0.636132	0.158989	4.0011	6.30478e-05	0.000362153	Potri.001G239300
104.686	-0.171989	0.177591	-0.968455	0.332817	0.458042	Potri.001G239600
457.801	-0.309539	0.331273	-0.934393	0.350101	0.475858	Potri.001G239700
8237.73	0.130551	0.101149	1.29067	0.196817	0.308401	Potri.001G239900
402.719	0.631803	0.185373	3.40828	0.000653729	0.00279783	Potri.001G240000
314.326	-0.106528	0.133884	-0.795673	0.426222	0.550913	Potri.001G240100
1323.63	0.20166	0.0945771	2.13223	0.0329879	0.0755983	Potri.001G240200
979.07	1.31701	0.402772	3.26985	0.00107603	0.00430252	Potri.001G240300
2517.57	-0.294202	0.136291	-2.15864	0.0308785	0.0716919	Potri.001G240400
156.048	0.201761	0.218231	0.92453	0.355211	0.481216	Potri.001G240500
3038.4	3.09696	0.233068	13.2878	2.72492e-40	8.04256e-38	Potri.001G240600
2886.97	1.32776	0.253808	5.23135	1.68277e-07	1.7888e-06	Potri.001G240900
1259.48	-0.456063	0.110395	-4.13118	3.60905e-05	0.0002205	Potri.001G241400
708.457	0.53426	0.108249	4.93549	7.99512e-07	7.36284e-06	Potri.001G241500
962.835	0.271158	0.112408	2.41228	0.0158533	0.0415713	Potri.001G241600
537.644	0.504435	0.105597	4.777	1.77932e-06	1.51868e-05	Potri.001G241700
1385.46	0.503144	0.184154	2.73219	0.00629148	0.0192316	Potri.001G241800
81.8105	-0.0212312	0.295706	-0.0717982	0.942762	0.962023	Potri.001G242000
42.5826	-0.060676	0.488455	-0.12422	0.901141	0.93238	Potri.001G242100
301.294	0.0288077	0.152696	0.188661	0.850358	0.896521	Potri.001G242200
556.703	0.269511	0.0885277	3.04437	0.00233168	0.00831867	Potri.001G242300
391.586	-0.260335	0.242347	-1.07423	0.282722	0.405121	Potri.001G242400
2335.64	0.30553	0.22557	1.35448	0.175584	0.282141	Potri.001G242600
419.318	-0.116143	0.0926723	-1.25327	0.210108	0.324319	Potri.001G243100
414.056	0.790334	0.264847	2.98411	0.00284403	0.00983968	Potri.001G243300
2520.06	-0.102184	0.0843731	-1.2111	0.225857	0.342264	Potri.001G243400
581.135	-0.248169	0.141681	-1.7516	0.0798423	0.152766	Potri.001G243500
68.451	-0.524362	0.175101	-2.99463	0.00274778	0.00957179	Potri.001G243800
6410.36	-0.0233055	0.0489061	-0.476535	0.633693	0.733181	Potri.001G244100
546.5	-0.12096	0.0922362	-1.31142	0.189717	0.299496	Potri.001G244300
757.205	-0.179235	0.0887925	-2.01858	0.0435308	0.0942057	Potri.001G244400
1675.94	-0.220154	0.0594828	-3.70114	0.000214631	0.00105524	Potri.001G244600
9587.04	-0.345234	0.130999	-2.63539	0.00840402	0.0245021	Potri.001G244800
294.554	0.34265	0.138362	2.47648	0.0132686	0.0358918	Potri.001G244900
4041.61	0.097197	0.168366	0.577294	0.563741	0.674653	Potri.001G245000
994.85	-0.494887	0.0994185	-4.97781	6.43066e-07	6.06939e-06	Potri.001G245200
259.528	0.4065	0.245154	1.65814	0.0972895	0.178613	Potri.001G245300
1741.43	0.00198617	0.0825299	0.0240661	0.9808	0.988145	Potri.001G245500
1023.88	-0.0443168	0.0813209	-0.544962	0.585779	0.692965	Potri.001G245700
197.756	-0.172079	0.110008	-1.56424	0.117761	0.207206	Potri.001G245800
964.565	-0.701404	0.138684	-5.05759	4.24597e-07	4.13865e-06	Potri.001G245900
905.659	-0.223261	0.0803646	-2.7781	0.00546772	0.0170939	Potri.001G246100
2295.3	-0.523408	0.0887615	-5.8968	3.70627e-09	5.59028e-08	Potri.001G246200
1348.07	0.386128	0.136283	2.83329	0.00460719	0.0147765	Potri.001G246400
442.741	-0.0364674	0.12979	-0.280973	0.778731	0.843816	Potri.001G246500
174.85	-0.182617	0.144438	-1.26433	0.206111	0.319585	Potri.001G246600
107.844	-0.359754	0.260161	-1.38281	0.166722	0.271237	Potri.001G246700
275.312	-0.064399	0.12547	-0.513263	0.607767	0.711924	Potri.001G246800
4312.25	0.351322	0.0892204	3.93769	8.22693e-05	0.000456761	Potri.001G246900
74.0535	-0.280499	0.270293	-1.03776	0.299382	0.42266	Potri.001G247000
699.41	-0.489835	0.140015	-3.49844	0.000467985	0.00208656	Potri.001G247100
67.9935	0.921786	0.200966	4.58679	4.50118e-06	3.50064e-05	Potri.001G247200
2106.66	0.610685	0.17151	3.56064	0.000369948	0.00169238	Potri.001G247400
271.218	-0.0126908	0.275308	-0.0460968	0.963233	0.975735	Potri.001G247700
838.411	0.0795981	0.161733	0.492157	0.622609	0.724175	Potri.001G247800
10735.4	-0.258365	0.129203	-1.99969	0.0455343	0.0974826	Potri.001G248100
914.084	-0.180524	0.0883924	-2.0423	0.0411221	0.0900291	Potri.001G248200
862.749	-0.14391	0.17936	-0.80235	0.422351	0.547258	Potri.001G248400
122.52	-0.13178	0.223547	-0.589495	0.555529	0.667485	Potri.001G248500
1020.51	-0.165015	0.624494	-0.264238	0.791597	0.853617	Potri.001G248600
206.388	0.348029	0.332976	1.04521	0.295928	0.419046	Potri.001G248700
1070.63	-0.521649	0.0721497	-7.23009	4.82661e-13	1.39819e-11	Potri.001G248800
381.797	-1.96094	0.264723	-7.40751	1.28688e-13	4.04277e-12	Potri.001G249000
6428.6	-0.614925	0.100409	-6.12421	9.11369e-10	1.54416e-08	Potri.001G249100
24335.5	-0.748295	0.143958	-5.198	2.01448e-07	2.10766e-06	Potri.001G249200
1763.12	-0.338223	0.102596	-3.29666	0.000978418	0.00396458	Potri.001G249300
176.874	0.357963	0.209205	1.71106	0.0870691	0.163619	Potri.001G249400
23374.2	-0.546556	0.0515889	-10.5944	3.16202e-26	4.31969e-24	Potri.001G249600
2539.85	-1.23006	0.148444	-8.28632	1.16808e-16	5.84212e-15	Potri.001G249800
946.346	0.261962	0.151479	1.72936	0.0837445	0.158581	Potri.001G249900
66.7601	0.726904	0.304371	2.38822	0.0169301	0.043937	Potri.001G250100
10578.3	-0.837764	0.115874	-7.22998	4.83082e-13	1.39819e-11	Potri.001G250500
849.141	0.11475	0.133996	0.856368	0.391794	0.517865	Potri.001G250700
90.2061	-0.632872	0.134668	-4.6995	2.60799e-06	2.13671e-05	Potri.001G250800
1073.96	-0.287814	0.130155	-2.21133	0.0270131	0.0643807	Potri.001G251000
253.927	0.190044	0.249883	0.760528	0.446939	0.570015	Potri.001G251100
2556.55	-0.327298	0.237842	-1.37612	0.168785	0.273569	Potri.001G251200
1376.03	-0.0742772	0.0829402	-0.895551	0.370493	0.496823	Potri.001G251300
134.362	0.0469624	0.162637	0.288756	0.772768	0.839932	Potri.001G251500
2774.57	0.109477	0.0993856	1.10153	0.270664	0.391907	Potri.001G251700
556.26	0.380707	0.156545	2.43193	0.0150186	0.0397972	Potri.001G251900
418.285	0.777475	0.158862	4.89404	9.8789e-07	8.90218e-06	Potri.001G252000
543.27	1.1936	0.284002	4.2028	2.63629e-05	0.000167355	Potri.001G252100
401.47	0.540517	0.177904	3.03826	0.0023795	0.00846938	Potri.001G252300
86.8615	0.380289	0.309737	1.22778	0.21953	0.335192	Potri.001G252400
3753.76	-0.798796	0.132535	-6.02707	1.6696e-09	2.68789e-08	Potri.001G252500
2593.15	0.122656	0.139116	0.881681	0.377949	0.504095	Potri.001G252600
5277.61	0.395182	0.138767	2.8478	0.00440221	0.014224	Potri.001G252900
1813.1	0.134504	0.111936	1.20161	0.229515	0.34625	Potri.001G253000
1109.3	-0.035144	0.0741815	-0.473758	0.635673	0.735059	Potri.001G253100
949.168	-0.290836	0.0882452	-3.29577	0.000981532	0.00397316	Potri.001G253200
77312.5	-0.669015	0.10127	-6.60627	3.94132e-11	8.41296e-10	Potri.001G253300
4781.71	-0.240967	0.0840394	-2.86732	0.0041397	0.0134944	Potri.001G253400
980.166	0.00544235	0.0667639	0.0815164	0.935031	0.95677	Potri.001G253500
740.651	0.0249026	0.107093	0.232532	0.816124	0.872085	Potri.001G253600
790.112	0.516986	0.16953	3.04952	0.00229207	0.00820064	Potri.001G253700
1754.68	-0.313579	0.120326	-2.60608	0.00915852	0.0263513	Potri.001G253800
7197.28	-0.614778	0.0873602	-7.03728	1.96031e-12	5.18995e-11	Potri.001G253900
742.809	-0.295321	0.0957627	-3.08388	0.00204321	0.00741793	Potri.001G254000
1268.76	0.318765	0.302527	1.05367	0.292033	0.414832	Potri.001G254100
2040.39	0.0786497	0.077699	1.01224	0.311425	0.435471	Potri.001G254300
151.99	1.25237	0.425985	2.93994	0.00328273	0.0110848	Potri.001G254500
557.753	-0.117454	0.100553	-1.16808	0.242773	0.361467	Potri.001G254600
701.235	1.96943	0.238606	8.25391	1.53289e-16	7.46369e-15	Potri.001G254800
382.165	-0.0199974	0.119944	-0.166723	0.867588	0.909273	Potri.001G255000
10044.4	0.628779	0.174333	3.60678	0.000310021	0.00145613	Potri.001G255100
364.004	0.704022	0.348996	2.01728	0.0436667	0.094423	Potri.001G255400
59.1062	0.142008	0.399694	0.355291	0.722371	0.802945	Potri.001G255500
1370.02	-0.0790657	0.105454	-0.749761	0.453399	0.575951	Potri.001G255600
732.715	-1.34649	0.176126	-7.64507	2.08833e-14	7.3964e-13	Potri.001G255700
12282.1	-0.427643	0.160085	-2.67135	0.00755472	0.02245	Potri.001G255800
384.093	-0.205927	0.218145	-0.943992	0.345174	0.470955	Potri.001G256000
2108.65	-0.304505	0.105974	-2.87338	0.00406102	0.0132741	Potri.001G256100
375.457	0.333963	0.15111	2.21007	0.0271002	0.0645625	Potri.001G256300
717.916	0.794609	0.311	2.55501	0.0106185	0.02989	Potri.001G256400
675.974	0.0639037	0.136739	0.467342	0.640255	0.738638	Potri.001G256800
43282.9	-0.568809	0.101771	-5.58908	2.2827e-08	2.94509e-07	Potri.001G256900
10987.6	0.042682	0.148138	0.288124	0.773252	0.840263	Potri.001G257000
873.743	0.12936	0.101393	1.27583	0.202016	0.314653	Potri.001G257100
655.47	-0.877081	0.180628	-4.85575	1.19935e-06	1.05804e-05	Potri.001G257400
1778.4	0.251863	0.0971923	2.59139	0.00955894	0.0273487	Potri.001G257500
870.744	-0.0430734	0.117931	-0.365241	0.714931	0.797232	Potri.001G257600
981.327	-0.0857134	0.0975379	-0.878769	0.379526	0.50571	Potri.001G258000
7542.18	0.209645	0.141628	1.48025	0.138808	0.235453	Potri.001G258100
44.8461	-1.20212	0.275025	-4.37093	1.23716e-05	8.60791e-05	Potri.001G258400
50.9931	-0.509643	0.242074	-2.10532	0.0352634	0.0797051	Potri.001G258500
1478.34	0.399507	0.158868	2.51472	0.0119128	0.0328792	Potri.001G258600
209.843	-0.390271	0.240891	-1.62011	0.105208	0.190214	Potri.001G258700
1491.8	0.174918	0.146863	1.19102	0.233645	0.350864	Potri.001G258900
690.822	-0.483688	0.154792	-3.12477	0.00177945	0.00659352	Potri.001G259000
4253.51	0.0568157	0.170845	0.332556	0.739469	0.815767	Potri.001G259100
122.968	0.323215	0.225253	1.4349	0.151315	0.251739	Potri.001G259200
1662.71	1.20101	0.284705	4.21843	2.46007e-05	0.000157254	Potri.001G259600
3708.46	1.31846	0.308699	4.27104	1.94564e-05	0.000128671	Potri.001G260200
158.697	0.00120925	0.183228	0.00659968	0.994734	0.996593	Potri.001G260600
80.3622	-0.369946	0.258359	-1.4319	0.152172	0.252812	Potri.001G260700
326.542	-0.141559	0.150838	-0.938487	0.347994	0.473683	Potri.001G260800
3669.28	0.203263	0.0983545	2.06664	0.0387685	0.0859537	Potri.001G260900
914.944	-0.259208	0.109921	-2.35813	0.0183671	0.0469428	Potri.001G261000
1359.47	0.114634	0.0817129	1.40289	0.160649	0.263708	Potri.001G261300
346.38	-0.271771	0.158464	-1.71503	0.0863393	0.162554	Potri.001G261600
474.735	0.124958	0.142198	0.878761	0.379531	0.50571	Potri.001G261700
2233.01	0.0535089	0.107463	0.497929	0.618534	0.720887	Potri.001G261800
222.778	2.02872	0.365328	5.55314	2.80576e-08	3.55471e-07	Potri.001G261900
394.854	0.0246972	0.121849	0.202687	0.839379	0.888394	Potri.001G262000
6364.48	0.311912	0.136284	2.28869	0.0220972	0.0546249	Potri.001G262100
29175	-0.399476	0.0776996	-5.14129	2.72864e-07	2.7759e-06	Potri.001G262200
190.522	-0.227756	0.147175	-1.54752	0.121737	0.21259	Potri.001G262300
21705.4	-0.483958	0.0576152	-8.39984	4.47101e-17	2.39124e-15	Potri.001G262400
78.7096	-0.531293	0.187964	-2.82658	0.00470487	0.0150555	Potri.001G262500
2236.99	-0.289389	0.0935861	-3.09222	0.00198663	0.00724553	Potri.001G262600
4109.63	0.108718	0.124215	0.875241	0.381443	0.507606	Potri.001G263000
55.8925	1.10259	0.249298	4.42276	9.74482e-06	6.98559e-05	Potri.001G263400
630.522	1.75582	0.342504	5.12641	2.95314e-07	2.98271e-06	Potri.001G263700
682.796	0.22225	0.097701	2.27479	0.0229183	0.0562187	Potri.001G263800
2388.49	1.08295	0.35719	3.03187	0.00243045	0.0086209	Potri.001G263900
200.85	0.86713	0.338203	2.56393	0.0103494	0.0292739	Potri.001G264000
2488.01	-0.0933734	0.0832866	-1.12111	0.262241	0.382911	Potri.001G264100
1212.06	-0.149236	0.121514	-1.22814	0.219393	0.335039	Potri.001G264400
1380.09	-0.208135	0.0754247	-2.75951	0.00578886	0.017929	Potri.001G264500
201.338	-0.358501	0.13034	-2.75052	0.00595016	0.018336	Potri.001G264700
1955.33	-0.205549	0.0663995	-3.09564	0.00196391	0.0071802	Potri.001G264800
1892.98	-0.419783	0.131777	-3.18555	0.0014448	0.00552652	Potri.001G264900
1482.3	-0.251205	0.0870686	-2.88514	0.00391242	0.0128516	Potri.001G265100
194.729	-0.40467	0.137699	-2.93881	0.00329479	0.0111177	Potri.001G265200
1037.41	-0.547299	0.141521	-3.86725	0.000110068	0.000589602	Potri.001G265400
195.457	-0.0782809	0.333892	-0.23445	0.814636	0.870997	Potri.001G265600
1566.96	0.390253	0.15286	2.55301	0.0106796	0.0300268	Potri.001G266000
482.905	-0.289368	0.100073	-2.89157	0.00383322	0.0126349	Potri.001G266200
5611.92	0.0476809	0.167708	0.284309	0.776173	0.842108	Potri.001G266400
3295.3	-0.229095	0.0570166	-4.01805	5.86822e-05	0.000339689	Potri.001G266700
1047.7	-0.000422292	0.0668435	-0.00631763	0.994959	0.996669	Potri.001G267400
489.931	1.96977	0.247879	7.9465	1.91847e-15	7.93512e-14	Potri.001G267500
129.701	0.236849	0.316004	0.749514	0.453548	0.575988	Potri.001G267700
12342.5	0.164707	0.105669	1.55871	0.119066	0.208995	Potri.001G267800
981.119	-0.21012	0.0915034	-2.29631	0.0216581	0.0537284	Potri.001G268200
488.575	2.26477	0.237259	9.54555	1.35393e-21	1.23074e-19	Potri.001G268500
1398.22	4.27924	0.574704	7.446	9.62164e-14	3.06291e-12	Potri.001G268600
327.578	0.0418938	0.159512	0.262637	0.79283	0.854639	Potri.001G269000
666.516	0.094068	0.0898752	1.04665	0.295261	0.418349	Potri.001G269100
1211.16	-0.137395	0.071294	-1.92717	0.0539587	0.111784	Potri.001G269200
2575.8	0.306572	0.12792	2.3966	0.0165482	0.0430674	Potri.001G269400
1957.66	-0.0322558	0.0637641	-0.505862	0.612953	0.716221	Potri.001G269500
4152.49	0.224402	0.13879	1.61685	0.105911	0.191226	Potri.001G269600
46.6378	0.303567	0.283914	1.06922	0.284971	0.407464	Potri.001G269700
6080.47	-0.002659	0.0661268	-0.0402107	0.967925	0.978816	Potri.001G269900
645.91	1.16489	0.241799	4.81758	1.45309e-06	1.25684e-05	Potri.001G270000
966.407	0.124689	0.14483	0.860928	0.389278	0.515337	Potri.001G270100
261.306	0.166569	0.229516	0.72574	0.467998	0.589319	Potri.001G270500
721.906	0.338103	0.223063	1.51572	0.129589	0.223141	Potri.001G270600
45.4021	0.561503	0.345457	1.62539	0.104079	0.188687	Potri.001G270700
46.1219	0.308117	0.426244	0.722865	0.469763	0.590805	Potri.001G270800
373.964	0.182379	0.126775	1.4386	0.150263	0.250336	Potri.001G271100
2285.28	-0.27241	0.0775298	-3.51361	0.000442059	0.00198391	Potri.001G271200
478.559	-0.139831	0.115635	-1.20925	0.226568	0.34295	Potri.001G271300
36.5721	0.356583	0.306329	1.16405	0.244403	0.363232	Potri.001G271400
3299.21	0.252222	0.137809	1.83023	0.0672158	0.133176	Potri.001G271500
291.983	0.549104	0.273386	2.00853	0.0445871	0.0959446	Potri.001G271700
1214.95	0.252232	0.130794	1.92846	0.0537975	0.111508	Potri.001G271800
629.097	0.37739	0.135166	2.79205	0.00523759	0.0164887	Potri.001G271900
211.643	0.612255	0.342457	1.78783	0.073803	0.143635	Potri.001G272000
1233.02	0.0698202	0.108363	0.644317	0.51937	0.63603	Potri.001G272100
2442.99	-0.265843	0.0609283	-4.36321	1.2817e-05	8.87907e-05	Potri.001G272300
118.297	0.119206	0.168998	0.705368	0.480581	0.600588	Potri.001G272400
1442.3	0.166672	0.147868	1.12716	0.259673	0.38002	Potri.001G272700
4941.32	-0.305215	0.123753	-2.46632	0.013651	0.0367724	Potri.001G272800
578.839	0.53707	0.158725	3.38366	0.000715274	0.00303354	Potri.001G273000
62.9692	-0.383029	0.174156	-2.19934	0.0278535	0.0659289	Potri.001G273100
885.536	0.111567	0.127539	0.874767	0.381701	0.507885	Potri.001G273200
3845.17	0.0464783	0.113803	0.40841	0.682973	0.771856	Potri.001G273400
337.091	0.0405054	0.169156	0.239457	0.810751	0.86797	Potri.001G273500
283.577	-0.428537	0.127881	-3.35106	0.000805035	0.00336586	Potri.001G273600
3198.44	-0.218745	0.142577	-1.53422	0.124975	0.216929	Potri.001G273900
344.551	0.278809	0.181453	1.53653	0.124407	0.216149	Potri.001G274300
570.466	-0.0355004	0.0960393	-0.369644	0.711648	0.794794	Potri.001G274400
4037.59	-0.196398	0.0741117	-2.65003	0.00804844	0.0236381	Potri.001G274500
3311.26	-0.15779	0.0629758	-2.50556	0.0122258	0.0335763	Potri.001G274900
238.227	-0.0574546	0.105839	-0.54285	0.587233	0.694312	Potri.001G275000
2201.32	0.236683	0.0919625	2.57369	0.0100619	0.0285927	Potri.001G275200
7863.09	-0.770786	0.105285	-7.32093	2.46256e-13	7.45221e-12	Potri.001G275300
7261.58	-0.0468686	0.0781307	-0.599875	0.54859	0.661278	Potri.001G275400
1040.88	0.672222	0.1253	5.36492	8.09872e-08	9.16743e-07	Potri.001G275500
774.761	0.306511	0.12706	2.41234	0.0158507	0.0415689	Potri.001G275600
1215.56	-0.427057	0.201279	-2.12172	0.0338616	0.0771421	Potri.001G275800
2275.5	-0.296558	0.0970592	-3.05543	0.00224734	0.0080611	Potri.001G275900
193.914	0.0638569	0.104786	0.609405	0.542256	0.656209	Potri.001G276100
99.5988	0.333187	0.166419	2.0021	0.0452741	0.0970472	Potri.001G276200
249.954	-0.175411	0.160832	-1.09065	0.275429	0.397266	Potri.001G276500
68.0318	-0.195808	0.224475	-0.872291	0.38305	0.509246	Potri.001G276600
2410.44	0.385351	0.149681	2.57449	0.0100388	0.0285339	Potri.001G276700
810.635	-0.123576	0.0810004	-1.52562	0.127104	0.219669	Potri.001G276800
3310.05	-0.12932	0.156733	-0.825102	0.409313	0.53452	Potri.001G276900
518.575	-0.236011	0.115476	-2.0438	0.0409732	0.0897843	Potri.001G277100
323.097	-0.176105	0.113695	-1.54893	0.121399	0.212125	Potri.001G277200
870.865	-1.02393	0.369447	-2.77152	0.00557949	0.0173929	Potri.001G277300
482.522	-0.220865	0.0974282	-2.26695	0.0233935	0.0572082	Potri.001G277400
678.937	0.354902	0.128438	2.76323	0.00572329	0.0177674	Potri.001G277700
1036.57	0.0685504	0.14621	0.468849	0.639177	0.737744	Potri.001G277800
892.701	-0.0725768	0.0991812	-0.73176	0.464315	0.585989	Potri.001G277900
1053.61	-0.0196309	0.0823436	-0.238402	0.811569	0.868651	Potri.001G278000
2177.15	-0.170977	0.0741559	-2.30564	0.0211307	0.0526879	Potri.001G278200
359.483	0.774647	0.343526	2.25498	0.0241343	0.0586719	Potri.001G278300
1083.68	-1.11604	0.547003	-2.04029	0.0413219	0.0903661	Potri.001G278400
4013.97	0.482874	0.217359	2.22155	0.0263134	0.0630083	Potri.001G278500
111.977	1.35661	0.303423	4.47101	7.78496e-06	5.7231e-05	Potri.001G278600
11728.1	0.135346	0.086203	1.57009	0.116395	0.205423	Potri.001G278800
3880.15	0.2618	0.0972991	2.69067	0.0071308	0.0213978	Potri.001G278900
50.8854	0.758615	0.365042	2.07816	0.0376948	0.0841271	Potri.001G279000
17840.3	-0.471663	0.107517	-4.38686	1.14997e-05	8.07651e-05	Potri.001G279100
2146.78	0.0940964	0.135457	0.69466	0.487269	0.60682	Potri.001G279300
252.503	-0.49445	0.205078	-2.41103	0.0159074	0.0416812	Potri.001G279500
496.618	-0.0367765	0.117187	-0.313827	0.753652	0.826304	Potri.001G279700
64.7552	0.626393	0.291064	2.15208	0.0313911	0.0726564	Potri.001G279800
408.991	0.103171	0.0932967	1.10584	0.268796	0.389981	Potri.001G279900
1269.13	-0.627779	0.142011	-4.42065	9.84055e-06	7.04577e-05	Potri.001G280100
1206.91	-1.55807	0.281459	-5.5357	3.09982e-08	3.882e-07	Potri.001G280200
303.07	0.322248	0.186456	1.72828	0.083938	0.158913	Potri.001G280400
688.142	-0.0621045	0.116758	-0.531907	0.59479	0.700786	Potri.001G280500
3010.12	-0.260501	0.12487	-2.08617	0.036963	0.0828108	Potri.001G280600
202.952	-0.442413	0.183317	-2.41338	0.0158053	0.041491	Potri.001G280700
57.069	0.252909	0.201891	1.2527	0.210316	0.324556	Potri.001G281000
223.1	-0.0769836	0.180609	-0.426244	0.66993	0.761652	Potri.001G281200
2584.54	-0.115637	0.124257	-0.930628	0.352046	0.47804	Potri.001G281300
1082.81	-0.166049	0.113979	-1.45684	0.14516	0.243892	Potri.001G281400
538.667	-0.765957	0.282887	-2.70765	0.0067762	0.0204978	Potri.001G281700
343.867	0.956351	0.220902	4.3293	1.49587e-05	0.000101654	Potri.001G281800
893.719	0.793117	0.230726	3.43749	0.000587142	0.00255029	Potri.001G281900
325.272	0.19346	0.201386	0.960643	0.336732	0.462525	Potri.001G282100
620.268	0.112707	0.1132	0.995641	0.319424	0.443732	Potri.001G282400
1978.29	-0.327403	0.0815483	-4.01484	5.94872e-05	0.000343683	Potri.001G282500
7188.61	0.132259	0.123624	1.06985	0.284685	0.407226	Potri.001G282900
297.975	0.0896505	0.191284	0.468678	0.6393	0.737846	Potri.001G283000
825.328	-0.403147	0.0823491	-4.89559	9.80128e-07	8.84557e-06	Potri.001G283100
63.317	0.0923721	0.240999	0.383288	0.701506	0.786676	Potri.001G283200
179.674	-0.378429	0.167339	-2.26146	0.023731	0.0578915	Potri.001G283300
222.715	-0.233567	0.154947	-1.50741	0.131707	0.225844	Potri.001G285000
540.138	0.114707	0.101576	1.12927	0.258785	0.379175	Potri.001G285100
817.9	-0.0549675	0.175972	-0.312366	0.754763	0.827256	Potri.001G285300
2152.54	0.0380667	0.171789	0.22159	0.824633	0.87825	Potri.001G285500
1519.65	-0.173382	0.109896	-1.57769	0.114637	0.203114	Potri.001G285600
7521.53	0.122561	0.0579338	2.11553	0.0343846	0.0781104	Potri.001G285700
2804.4	0.119367	0.171726	0.695103	0.486991	0.606538	Potri.001G285800
1136.17	0.185698	0.184919	1.00421	0.315276	0.439467	Potri.001G285900
852.304	0.211906	0.140551	1.50768	0.131637	0.225756	Potri.001G286000
233.03	0.153797	0.108672	1.41524	0.156999	0.259014	Potri.001G286100
618.317	-0.228348	0.111904	-2.04057	0.041294	0.0903201	Potri.001G286200
975.096	0.152684	0.0890508	1.71458	0.0864229	0.16266	Potri.001G286300
505.253	0.601818	0.148348	4.05681	4.97481e-05	0.000293444	Potri.001G286400
5553.68	-0.0473502	0.0848645	-0.557951	0.576878	0.685799	Potri.001G286500
1708.66	0.0633625	0.0915665	0.691984	0.488948	0.608404	Potri.001G286600
23121.3	0.74293	0.149982	4.95345	7.29073e-07	6.80061e-06	Potri.001G286700
8350.49	-0.343646	0.0823897	-4.17099	3.03278e-05	0.000189456	Potri.001G286900
1163.94	-0.107492	0.11772	-0.913119	0.36118	0.487068	Potri.001G287000
977.267	0.247613	0.110807	2.23463	0.0254417	0.0613449	Potri.001G287100
152.199	0.419496	0.433461	0.967783	0.333153	0.458427	Potri.001G287200
14503.2	-1.15511	0.16698	-6.91763	4.59248e-12	1.14486e-10	Potri.001G287400
164.863	-1.80905	0.266461	-6.78917	1.12784e-11	2.64087e-10	Potri.001G287500
460.997	-0.0555859	0.116933	-0.475364	0.634528	0.733969	Potri.001G287600
1844.16	-0.249873	0.0576589	-4.33364	1.46661e-05	9.99779e-05	Potri.001G287700
66.48	0.748926	0.358948	2.08644	0.0369384	0.0827888	Potri.001G287800
348.831	-0.0257409	0.120659	-0.213337	0.831064	0.882877	Potri.001G287900
1081.63	0.327498	0.108205	3.02665	0.00247281	0.00875164	Potri.001G288000
1462.04	0.573955	0.0915225	6.27119	3.58297e-10	6.52384e-09	Potri.001G288200
181.244	-0.355789	0.129397	-2.7496	0.00596678	0.0183777	Potri.001G288800
96.7031	-0.643152	0.285032	-2.25642	0.0240446	0.0585191	Potri.001G289000
85.5056	0.711331	0.386895	1.83856	0.0659796	0.131262	Potri.001G289100
6024.56	-0.235465	0.128551	-1.83169	0.0669976	0.13279	Potri.001G289200
576.636	0.522593	0.137711	3.79486	0.000147725	0.000766252	Potri.001G289300
6741.69	-0.633361	0.0633385	-9.99962	1.52982e-23	1.67768e-21	Potri.001G289400
1837.41	0.231417	0.172091	1.34474	0.178711	0.28628	Potri.001G289500
613.185	0.0885334	0.108329	0.817261	0.413779	0.538717	Potri.001G289600
2130.04	-0.982424	0.129713	-7.5738	3.62461e-14	1.23438e-12	Potri.001G289700
1857.57	-0.274525	0.062154	-4.41685	1.00151e-05	7.15321e-05	Potri.001G289800
47.7596	-0.189443	0.306631	-0.61782	0.536694	0.651539	Potri.001G290100
186.57	1.57078	0.262312	5.9882	2.1218e-09	3.33504e-08	Potri.001G290200
241.256	0.102949	0.146315	0.703611	0.481675	0.601641	Potri.001G290600
134.401	1.85965	0.428709	4.33779	1.4392e-05	9.83903e-05	Potri.001G290800
896.467	0.466534	0.252772	1.84567	0.0649398	0.129549	Potri.001G290900
318.805	0.976446	0.369375	2.64351	0.00820523	0.0240248	Potri.001G291700
1077.73	0.886491	0.264585	3.3505	0.000806665	0.00337036	Potri.001G291800
163.052	-0.0265529	0.154053	-0.172363	0.863152	0.906134	Potri.001G291900
1997.51	-0.489081	0.116405	-4.20157	2.65073e-05	0.000168138	Potri.001G292000
327.959	0.523105	0.265767	1.96829	0.0490352	0.103595	Potri.001G292300
1294.64	-0.183422	0.0848737	-2.16112	0.0306863	0.0713496	Potri.001G292700
1439.7	-0.277218	0.0882744	-3.14041	0.0016871	0.00631	Potri.001G292800
102.38	-0.0246509	0.283386	-0.0869869	0.930682	0.953822	Potri.001G292900
1962.03	0.189518	0.0949478	1.99603	0.0459311	0.0982218	Potri.001G293100
221.486	-0.158497	0.189689	-0.835564	0.4034	0.529197	Potri.001G293300
11589.7	1.67919	0.203012	8.27139	1.32403e-16	6.56715e-15	Potri.001G293400
220.811	0.302234	0.125181	2.41437	0.0157624	0.0414102	Potri.001G293600
939.27	-0.0683738	0.115741	-0.590748	0.554689	0.666748	Potri.001G293900
1100.45	0.11236	0.0771717	1.45597	0.1454	0.244124	Potri.001G294200
6339.18	0.399995	0.0721852	5.54123	3.00354e-08	3.77329e-07	Potri.001G294400
762.677	-0.0686909	0.0761792	-0.901701	0.367216	0.493481	Potri.001G294900
834.694	0.0496079	0.117171	0.423379	0.672019	0.763155	Potri.001G295100
915.538	-0.440589	0.0959561	-4.59157	4.39918e-06	3.4336e-05	Potri.001G295200
115.227	-0.909306	0.206196	-4.40991	1.03415e-05	7.35814e-05	Potri.001G295300
452.886	1.46459	0.226148	6.47628	9.40134e-11	1.87454e-09	Potri.001G295500
73.7515	1.36855	0.391138	3.49889	0.000467192	0.0020838	Potri.001G295600
793.817	-0.307438	0.169943	-1.80906	0.0704418	0.138275	Potri.001G295800
4110.33	0.244605	0.114812	2.13047	0.0331327	0.0758456	Potri.001G295900
1111.96	0.229805	0.11073	2.07536	0.0379531	0.0845535	Potri.001G296100
352.253	0.717255	0.155086	4.62489	3.74797e-06	2.96109e-05	Potri.001G296200
189.851	0.0468577	0.123505	0.379399	0.704392	0.78905	Potri.001G296300
552.832	0.653791	0.198289	3.29717	0.000976658	0.00396081	Potri.001G296400
2240.65	-0.1454	0.0940121	-1.54661	0.121957	0.212881	Potri.001G296500
126.865	-0.0524725	0.150672	-0.348257	0.727647	0.807158	Potri.001G296600
143.542	0.135117	0.344107	0.392659	0.694572	0.781123	Potri.001G296700
880.157	0.123379	0.110368	1.11789	0.263615	0.38447	Potri.001G296800
881.082	0.152899	0.103601	1.47585	0.139984	0.237079	Potri.001G297000
1448.73	0.36639	0.179592	2.04013	0.0413378	0.0903771	Potri.001G297200
1206.12	-0.740473	0.118713	-6.23749	4.44643e-10	7.9329e-09	Potri.001G297300
2879.45	-0.392036	0.198516	-1.97484	0.0482868	0.102231	Potri.001G297400
1250.13	0.201695	0.105348	1.91455	0.0555499	0.114338	Potri.001G297500
203.723	-0.230517	0.15103	-1.5263	0.126935	0.21944	Potri.001G297600
129.2	0.145919	0.138559	1.05312	0.292288	0.415146	Potri.001G297900
5821.19	-0.514007	0.0828995	-6.20036	5.63327e-10	9.89526e-09	Potri.001G298200
576.114	4.81222	0.471275	10.2111	1.76915e-24	2.12539e-22	Potri.001G298300
1061.43	-0.21667	0.0715459	-3.0284	0.00245854	0.00870501	Potri.001G298400
732.864	0.170561	0.0729518	2.338	0.0193872	0.0490934	Potri.001G298500
178.736	-0.686657	0.268803	-2.5545	0.010634	0.0299234	Potri.001G298700
549.483	0.0361614	0.0936219	0.38625	0.699311	0.784977	Potri.001G298800
33.7287	0.679198	0.366225	1.85459	0.0636547	0.127496	Potri.001G298900
936	-0.223747	0.142115	-1.5744	0.115394	0.204199	Potri.001G299000
1293.84	0.320438	0.21251	1.50787	0.131587	0.225692	Potri.001G299500
224.663	-0.150025	0.190525	-0.787429	0.431031	0.554981	Potri.001G299700
671.079	0.0765356	0.096998	0.789043	0.430087	0.554141	Potri.001G300100
1087.15	0.0584874	0.0897321	0.6518	0.51453	0.632078	Potri.001G300300
278.436	0.486296	0.134022	3.62847	0.000285108	0.0013524	Potri.001G300400
1877.72	-0.123266	0.0615892	-2.00142	0.0453472	0.0971605	Potri.001G300500
3117.12	-0.0562433	0.192769	-0.291765	0.770467	0.838942	Potri.001G300700
77.1905	0.355028	0.170821	2.07836	0.0376761	0.0841011	Potri.001G300800
3252.68	0.824553	0.278418	2.96156	0.0030608	0.0104565	Potri.001G300900
2024.69	-0.718248	0.0998094	-7.1962	6.19149e-13	1.76846e-11	Potri.001G301000
8512.72	-0.490374	0.100228	-4.8926	9.95127e-07	8.96402e-06	Potri.001G301100
62.2744	-0.037044	0.211008	-0.175557	0.860642	0.904293	Potri.001G301200
269.23	-0.419143	0.260235	-1.61063	0.10726	0.193085	Potri.001G301400
657.516	-0.0508136	0.0880016	-0.577416	0.563658	0.674653	Potri.001G301500
2305.59	-0.458468	0.0684072	-6.70205	2.05515e-11	4.59612e-10	Potri.001G301600
97.4242	0.832951	0.238436	3.4934	0.000476917	0.00212163	Potri.001G301800
3228.4	0.498332	0.126355	3.94392	8.01607e-05	0.000447439	Potri.001G301900
3118.14	0.00176023	0.0774121	0.0227384	0.981859	0.988683	Potri.001G302000
281.965	0.416257	0.202274	2.05789	0.0396005	0.0874414	Potri.001G302100
51.9007	1.0195	0.339885	2.99953	0.00270393	0.00944932	Potri.001G302400
73.6981	1.34959	0.35896	3.75972	0.000170102	0.000866717	Potri.001G302600
518.182	4.96872	0.471087	10.5474	5.22472e-26	6.8825e-24	Potri.001G303000
81.726	-0.0425465	0.415876	-0.102306	0.918514	0.945364	Potri.001G303300
126.594	-0.155872	0.202371	-0.77023	0.441164	0.564549	Potri.001G303700
4203.68	1.51892	0.159047	9.55018	1.29473e-21	1.18278e-19	Potri.001G303900
10444.8	0.684084	0.149384	4.57936	4.66392e-06	3.61076e-05	Potri.001G304000
5438.91	0.019822	0.099074	0.200072	0.841424	0.889903	Potri.001G304100
233.859	1.02141	0.235231	4.34215	1.41094e-05	9.67621e-05	Potri.001G304200
1505.42	0.810172	0.222242	3.64545	0.00026692	0.001276	Potri.001G304600
1260.66	0.358071	0.111569	3.20941	0.00133006	0.00514692	Potri.001G304700
8069.61	0.352735	0.267618	1.31805	0.187486	0.296755	Potri.001G304800
2849.58	-0.305981	0.0975084	-3.138	0.00170104	0.00635529	Potri.001G304900
8717.18	-0.38812	0.0550647	-7.04844	1.80935e-12	4.84934e-11	Potri.001G305300
383.45	0.0681658	0.11705	0.582367	0.56032	0.671793	Potri.001G305500
46.3281	0.152647	0.445321	0.34278	0.731764	0.810247	Potri.001G305600
1112.05	0.0353671	0.0964812	0.366571	0.713939	0.796498	Potri.001G305700
667.387	-0.148623	0.166415	-0.893088	0.37181	0.498031	Potri.001G305800
96.5162	-0.0122031	0.18401	-0.0663173	0.947125	0.964925	Potri.001G305900
476.293	-0.925748	0.162837	-5.6851	1.30733e-08	1.7738e-07	Potri.001G306000
804.559	-0.0682431	0.0893919	-0.763415	0.445216	0.568456	Potri.001G306100
98.8381	0.549202	0.268241	2.04742	0.0406172	0.0891595	Potri.001G306200
684.339	-0.459872	0.147194	-3.12426	0.00178254	0.00660292	Potri.001G306300
703.149	-0.169267	0.107728	-1.57124	0.116126	0.20511	Potri.001G306500
3223.43	0.504713	0.263644	1.91437	0.0555724	0.114345	Potri.001G307200
298.656	-0.988271	0.225558	-4.38144	1.17897e-05	8.25105e-05	Potri.001G307300
5183.43	0.176354	0.0683958	2.57843	0.00992502	0.0282675	Potri.001G307400
1000.37	0.269098	0.0896529	3.00155	0.00268608	0.00939519	Potri.001G307600
147.925	0.278164	0.230968	1.20434	0.228459	0.345201	Potri.001G307700
173.779	5.08497	0.527367	9.64217	5.3053e-22	5.17689e-20	Potri.001G307800
60.2957	-0.24242	0.260766	-0.929648	0.352553	0.478536	Potri.001G308600
465.675	-0.122197	0.0973084	-1.25577	0.209199	0.323229	Potri.001G308900
92.5554	0.523987	0.351612	1.49024	0.136161	0.231934	Potri.001G309000
610.976	0.342841	0.159325	2.15183	0.031411	0.0726929	Potri.001G309100
1815.39	-0.190559	0.0809624	-2.35367	0.0185892	0.0473837	Potri.001G309200
1285.5	-0.43861	0.0988616	-4.43661	9.13884e-06	6.61466e-05	Potri.001G309300
39836.7	-0.0451622	0.0622362	-0.725658	0.468049	0.589319	Potri.001G309500
1103.58	-0.756113	0.120031	-6.29933	2.9894e-10	5.51873e-09	Potri.001G309800
297.754	3.62332	0.389951	9.29174	1.51792e-20	1.23432e-18	Potri.001G309900
123.35	-0.19417	0.15912	-1.22027	0.222361	0.338231	Potri.001G310200
450.498	1.5716	0.33559	4.68311	2.82548e-06	2.29836e-05	Potri.001G310400
4559.02	1.17963	0.193521	6.09562	1.09016e-09	1.82638e-08	Potri.001G310500
3408.66	0.0735741	0.205202	0.358544	0.719936	0.80106	Potri.001G310600
63.0878	-0.423212	0.348271	-1.21518	0.224297	0.340548	Potri.001G310700
3845.67	-0.167446	0.0863374	-1.93944	0.0524474	0.109316	Potri.001G310900
3496.92	0.047766	0.102063	0.468004	0.639782	0.738224	Potri.001G311000
5059.84	2.82364	0.556585	5.07315	3.91284e-07	3.84323e-06	Potri.001G311300
778.055	-0.0663456	0.076101	-0.87181	0.383312	0.509442	Potri.001G311600
5622.26	0.74045	0.233082	3.17678	0.0014892	0.00566827	Potri.001G311700
321.048	2.42145	0.442537	5.47175	4.45624e-08	5.36432e-07	Potri.001G312200
1499.42	1.08783	0.261936	4.15303	3.28098e-05	0.000203472	Potri.001G312800
1200.93	-0.281125	0.0676368	-4.15639	3.23314e-05	0.000200713	Potri.001G312900
2287.2	0.65589	0.161359	4.06478	4.80776e-05	0.000284573	Potri.001G313000
1430.15	-0.103988	0.117707	-0.883446	0.376996	0.503172	Potri.001G313300
229.271	2.11128	0.393178	5.36979	7.88263e-08	8.96528e-07	Potri.001G313900
966.859	0.22385	0.131364	1.70404	0.0883737	0.165524	Potri.001G314000
811.124	0.423734	0.121771	3.47975	0.000501879	0.00222152	Potri.001G314100
2674.14	0.0972762	0.0696601	1.39644	0.162582	0.265985	Potri.001G314200
5360.94	-0.0816488	0.0707505	-1.15404	0.248485	0.367629	Potri.001G314300
526.323	0.14135	0.170449	0.829279	0.406947	0.532476	Potri.001G314400
2670.34	0.358057	0.129256	2.77013	0.00560331	0.0174539	Potri.001G314500
72.7483	0.0307737	0.223141	0.137911	0.890311	0.925058	Potri.001G314700
6917.45	-0.336916	0.142915	-2.35747	0.0184001	0.0470019	Potri.001G314800
189.593	-0.272986	0.146436	-1.8642	0.062293	0.125315	Potri.001G314900
1256.27	0.32146	0.153017	2.1008	0.0356582	0.0804606	Potri.001G315000
422.031	-0.337843	0.111347	-3.03414	0.00241224	0.0085652	Potri.001G315400
664.341	-0.239151	0.11466	-2.08573	0.0370029	0.0828691	Potri.001G315600
1425.64	0.225889	0.0690897	3.2695	0.00107737	0.00430643	Potri.001G315800
115.832	-0.25387	0.18784	-1.35152	0.176527	0.283523	Potri.001G315900
127.493	-0.443275	0.20113	-2.20392	0.0275302	0.0653589	Potri.001G316000
136.187	0.750139	0.328699	2.28215	0.0224806	0.0554008	Potri.001G316300
3404.93	-0.0309409	0.0946464	-0.326911	0.743736	0.818887	Potri.001G316400
212.088	-0.284941	0.15606	-1.82584	0.067874	0.134182	Potri.001G316500
958.795	0.00369335	0.107	0.0345172	0.972465	0.982199	Potri.001G316700
378.054	-0.00648121	0.103265	-0.0627626	0.949956	0.966768	Potri.001G316800
113.992	-0.468877	0.403443	-1.16219	0.245159	0.364038	Potri.001G317100
1161.16	-0.102718	0.154317	-0.665631	0.505647	0.623794	Potri.001G317200
933.499	0.0239849	0.101035	0.237391	0.812354	0.869063	Potri.001G317300
252.489	0.541599	0.170512	3.17632	0.00149157	0.00567636	Potri.001G317400
5354.28	-0.183151	0.089815	-2.0392	0.0414304	0.0905454	Potri.001G317500
12799	-1.00386	0.147069	-6.82576	8.74598e-12	2.08673e-10	Potri.001G317600
200.496	-0.24642	0.256627	-0.960229	0.33694	0.462731	Potri.001G317700
733.013	-0.247219	0.10858	-2.27684	0.0227956	0.0559695	Potri.001G317900
249.57	-0.238647	0.123062	-1.93925	0.0524709	0.109343	Potri.001G318100
714.954	-0.517743	0.295603	-1.75148	0.0798626	0.152766	Potri.001G318500
593.553	-0.61016	0.124855	-4.88694	1.02415e-06	9.18052e-06	Potri.001G318600
1443.55	-0.317961	0.137415	-2.31388	0.0206744	0.0517424	Potri.001G318800
1621.75	-0.101249	0.0761958	-1.3288	0.183914	0.292647	Potri.001G319000
489.737	-0.674376	0.157787	-4.27397	1.9202e-05	0.000127235	Potri.001G319100
367.905	0.714969	0.278505	2.56717	0.0102532	0.0290534	Potri.001G319200
530.553	0.0742245	0.132752	0.559122	0.576079	0.68513	Potri.001G319500
1937.59	-0.139152	0.0825462	-1.68575	0.0918446	0.170569	Potri.001G319600
315.327	0.462098	0.182695	2.52935	0.0114275	0.0317672	Potri.001G319800
463.385	0.264191	0.174402	1.51484	0.129812	0.223401	Potri.001G319900
29630.8	0.38931	0.184111	2.11454	0.0344688	0.0782345	Potri.001G320000
226.593	-0.0530016	0.145712	-0.363741	0.716051	0.798034	Potri.001G320200
1210.67	-0.253572	0.0963323	-2.63226	0.0084819	0.0246987	Potri.001G320300
19235.4	0.19772	0.140792	1.40434	0.160218	0.263163	Potri.001G320400
24474.7	0.318195	0.151686	2.09772	0.0359301	0.0809672	Potri.001G320500
284.708	0.638873	0.271258	2.35522	0.0185118	0.0472167	Potri.001G320800
506.453	0.362712	0.133269	2.72166	0.0064954	0.0197589	Potri.001G320900
535.868	0.48928	0.180562	2.70976	0.00673328	0.0203969	Potri.001G321000
336.272	-0.3705	0.147639	-2.5095	0.0120903	0.033277	Potri.001G321100
253.431	-0.16924	0.182867	-0.925479	0.354717	0.480765	Potri.001G321500
758.179	-0.35566	0.158636	-2.24199	0.0249617	0.0603763	Potri.001G321600
35.3989	0.235949	0.310124	0.760823	0.446763	0.569892	Potri.001G321700
1479.19	-0.892149	0.119049	-7.49394	6.68379e-14	2.174e-12	Potri.001G321800
91.8008	-0.267535	0.2091	-1.27946	0.200736	0.313067	Potri.001G322100
9910.11	0.414521	0.112862	3.67279	0.000239913	0.00116152	Potri.001G322300
1730.82	0.288201	0.0765463	3.76506	0.000166509	0.000850581	Potri.001G322500
165.096	-0.65345	0.18547	-3.52322	0.000426341	0.00192566	Potri.001G322900
336.147	-0.0493832	0.131111	-0.376652	0.706432	0.790668	Potri.001G323000
8348.43	0.230292	0.080603	2.85711	0.00427518	0.0138717	Potri.001G323100
810.792	-0.406356	0.128676	-3.15799	0.00158862	0.0060027	Potri.001G323200
1292.88	0.730839	0.121727	6.00392	1.9261e-09	3.05556e-08	Potri.001G323400
241.105	5.10398	0.460422	11.0854	1.47646e-28	2.3376e-26	Potri.001G323500
2951.72	-0.694451	0.120339	-5.7708	7.88952e-09	1.10495e-07	Potri.001G324200
358.684	-0.0524302	0.163766	-0.320153	0.748853	0.822744	Potri.001G324300
1497.3	-0.246711	0.129108	-1.91089	0.056019	0.115075	Potri.001G324400
685.656	-0.622833	0.126668	-4.91706	8.78537e-07	8.02261e-06	Potri.001G324700
858.243	-0.0415806	0.094029	-0.442211	0.658337	0.75301	Potri.001G324800
553.826	0.0191579	0.094944	0.201781	0.840088	0.888908	Potri.001G325000
787.378	1.50561	0.258336	5.82813	5.60516e-09	8.13616e-08	Potri.001G325100
747.431	1.05912	0.151259	7.00203	2.52286e-12	6.57733e-11	Potri.001G325200
75.3663	1.64918	0.422688	3.90166	9.55362e-05	0.000522292	Potri.001G325300
1202.89	0.0956359	0.0876088	1.09162	0.274999	0.396741	Potri.001G325400
835.215	0.139277	0.085835	1.62261	0.104672	0.18949	Potri.001G325500
1243.81	-0.311685	0.0683087	-4.56288	5.04567e-06	3.87494e-05	Potri.001G325700
1133.5	-0.150203	0.0969169	-1.54981	0.121187	0.211801	Potri.001G325900
509.431	0.369336	0.347548	1.06269	0.287923	0.410482	Potri.001G326200
37.1525	-0.269182	0.399774	-0.673336	0.500734	0.619331	Potri.001G326300
721.077	0.155689	0.195807	0.795113	0.426548	0.551215	Potri.001G326400
3028.33	-0.301771	0.099736	-3.0257	0.00248056	0.00877651	Potri.001G326500
1321.7	0.237909	0.058417	4.0726	4.64912e-05	0.000276072	Potri.001G326600
1975.16	-0.223274	0.123942	-1.80143	0.0716344	0.14017	Potri.001G326700
76.132	-0.433256	0.187798	-2.30703	0.0210529	0.0525103	Potri.001G326800
1698.17	-0.518141	0.103961	-4.98402	6.22761e-07	5.89637e-06	Potri.001G327000
4111.05	-0.233932	0.0987589	-2.36872	0.0178498	0.0458707	Potri.001G327100
9500.03	-0.172302	0.0846823	-2.03469	0.041882	0.091382	Potri.001G327300
2096.19	2.37608	0.247411	9.60379	7.70562e-22	7.28135e-20	Potri.001G327800
121.739	4.20341	0.577959	7.27286	3.51956e-13	1.04524e-11	Potri.001G328000
481.476	-0.0427402	0.10533	-0.405772	0.68491	0.773215	Potri.001G328100
289.983	-1.16262	0.178597	-6.50978	7.52615e-11	1.5326e-09	Potri.001G328300
482.147	0.271311	0.170588	1.59045	0.111734	0.199464	Potri.001G328800
767.6	0.680897	0.13903	4.89749	9.70667e-07	8.77012e-06	Potri.001G329000
1584.35	2.38443	0.239523	9.95494	2.39971e-23	2.60772e-21	Potri.001G329100
234.267	-0.0376097	0.116728	-0.3222	0.747301	0.821753	Potri.001G329300
3378.27	0.430263	0.120824	3.56108	0.000369333	0.00169021	Potri.001G329400
16876.5	-0.372765	0.108447	-3.43729	0.000587566	0.00255085	Potri.001G329500
742.79	-0.212609	0.110813	-1.91864	0.0550302	0.113508	Potri.001G329600
2279.35	-0.231693	0.13653	-1.69701	0.0896944	0.167454	Potri.001G329700
2132.88	-0.259766	0.188963	-1.37469	0.169227	0.274025	Potri.001G329900
32.6954	0.529114	0.384698	1.3754	0.169007	0.273781	Potri.001G330000
1235.09	-0.412637	0.0947015	-4.35724	1.3171e-05	9.09549e-05	Potri.001G330100
1400.59	0.0636981	0.0991476	0.642457	0.520577	0.637181	Potri.001G330200
6053.22	0.0746589	0.0769314	0.970462	0.331816	0.456981	Potri.001G330300
808.217	-0.210188	0.0955386	-2.20003	0.0278046	0.0658338	Potri.001G330400
204.272	0.636841	0.217245	2.93145	0.00337386	0.0113428	Potri.001G330500
7213.69	-1.02227	0.110039	-9.29014	1.54081e-20	1.24869e-18	Potri.001G330800
6026.83	-0.427853	0.118667	-3.60551	0.000311542	0.00146212	Potri.001G330900
493.112	-0.142581	0.310779	-0.458787	0.646387	0.74362	Potri.001G331000
1900.38	-0.0714507	0.0648842	-1.1012	0.270808	0.392064	Potri.001G331400
1918.46	0.724765	0.160333	4.52038	6.17295e-06	4.64077e-05	Potri.001G331500
12995.3	-0.258725	0.106811	-2.42227	0.0154238	0.0406634	Potri.001G331600
1764.22	-0.0496596	0.392055	-0.126665	0.899206	0.931103	Potri.001G331700
[truncated: 21,908 more rows]

## Sheet: Table S3
Gene ID
Potri.001G015700
Potri.001G044500
Potri.001G062500
Potri.001G070700
Potri.001G083600
Potri.001G092900
Potri.001G102400
Potri.001G120300
Potri.001G154100
Potri.001G167800
Potri.001G167900
Potri.001G172700
Potri.001G191000
Potri.001G219300
Potri.001G234600
Potri.001G235800
Potri.001G261900
Potri.001G268500
Potri.001G290800
Potri.001G298300
Potri.001G325100
Potri.001G327800
Potri.001G352400
Potri.001G381000
Potri.001G395900
Potri.001G397200
Potri.001G402600
Potri.001G404100
Potri.001G415200
Potri.002G001400
Potri.002G004000
Potri.002G013700
Potri.002G017200
Potri.002G018300
Potri.002G047500
Potri.002G054900
Potri.002G059200
Potri.002G065300
Potri.002G070500
Potri.002G082400
Potri.002G093300
Potri.002G099200
Potri.002G100500
Potri.002G101500
Potri.002G119300
Potri.002G146400
Potri.002G150600
Potri.002G176900
Potri.002G190800
Potri.002G193000
Potri.002G203500
Potri.002G216400
Potri.002G222700
Potri.002G238800
Potri.002G254800
Potri.003G020200
Potri.003G039000
Potri.003G066400
Potri.003G066800
Potri.003G068900
Potri.003G095500
Potri.003G112600
Potri.003G138600
Potri.003G159800
Potri.003G162500
Potri.003G165000
Potri.003G170500
Potri.003G182200
Potri.003G193200
Potri.003G205900
Potri.004G010100
Potri.004G067900
Potri.004G082000
Potri.004G102500
Potri.004G116500
Potri.004G169200
Potri.004G182000
Potri.004G188100
Potri.004G189000
Potri.004G208500
Potri.004G222400
Potri.005G024500
Potri.005G066200
Potri.005G068700
Potri.005G069500
Potri.005G073300
Potri.005G081000
Potri.005G119200
Potri.005G139300
Potri.005G146900
Potri.005G163000
Potri.005G195600
Potri.005G236700
Potri.005G247700
Potri.005G257200
Potri.005G258900
Potri.005G259100
Potri.005G259900
Potri.006G006300
Potri.006G036200
Potri.006G042200
Potri.006G055600
Potri.006G056800
Potri.006G058600
Potri.006G067300
Potri.006G116900
Potri.006G126800
Potri.006G127900
Potri.006G138700
Potri.006G138800
Potri.006G139400
Potri.006G141400
Potri.006G144100
Potri.006G171200
Potri.006G202600
Potri.006G204300
Potri.006G218200
Potri.006G221500
Potri.006G242100
Potri.006G248300
Potri.006G275900
Potri.007G005900
Potri.007G018100
Potri.007G022300
Potri.007G055500
Potri.007G088300
Potri.007G097000
Potri.007G099400
Potri.007G100700
Potri.007G134800
Potri.008G009500
Potri.008G055900
Potri.008G066000
Potri.008G101700
Potri.008G109500
Potri.008G117300
Potri.008G128400
Potri.008G137700
Potri.008G174100
Potri.008G192600
Potri.008G220800
Potri.009G058500
Potri.009G072900
Potri.009G081800
Potri.009G092900
Potri.009G098800
Potri.009G104600
Potri.009G114600
Potri.009G114700
Potri.009G117000
Potri.009G117100
Potri.009G145400
Potri.009G158900
Potri.010G000600
Potri.010G001200
Potri.010G004400
Potri.010G041300
Potri.010G060900
Potri.010G068900
Potri.010G089800
Potri.010G096000
Potri.010G109100
Potri.010G119100
Potri.010G147700
Potri.010G150400
Potri.010G150500
Potri.010G150800
Potri.010G222700
Potri.010G240800
Potri.010G245200
Potri.011G002200
Potri.011G007800
Potri.011G025400
Potri.011G044700
Potri.011G057100
Potri.011G061700
Potri.011G066800
Potri.011G066900
Potri.011G103600
Potri.011G112400
Potri.011G122000
Potri.011G123300
Potri.011G140400
Potri.011G140700
Potri.011G151500
Potri.011G166700
Potri.012G002700
Potri.012G094400
Potri.012G108500
Potri.012G131500
Potri.012G144900
Potri.013G052900
Potri.013G083600
Potri.013G102400
Potri.013G103700
Potri.013G125000
Potri.013G144200
Potri.014G017300
Potri.014G019700
Potri.014G022500
Potri.014G026800
Potri.014G034900
Potri.014G083900
Potri.014G099400
Potri.014G103000
Potri.014G136600
Potri.014G143200
Potri.014G155800
Potri.014G157600
Potri.014G161300
Potri.014G193800
Potri.015G035800
Potri.015G041300
Potri.015G061600
Potri.015G074600
Potri.015G098900
Potri.015G111000
Potri.015G132900
Potri.016G005300
Potri.016G014500
Potri.016G031500
Potri.016G054900
Potri.016G091100
Potri.016G113300
Potri.016G117100
Potri.016G125000
Potri.016G128300
Potri.016G132700
Potri.017G013300
Potri.017G017300
Potri.017G083000
Potri.017G083700
Potri.017G135000
Potri.018G006300
Potri.018G008500
Potri.018G019800
Potri.018G038100
Potri.018G051300
Potri.018G065600
Potri.018G078800
Potri.018G087700
Potri.018G091000
Potri.018G095100
Potri.018G095200
Potri.018G113700
Potri.018G129200
Potri.019G001400
Potri.019G024600
Potri.019G031200
Potri.019G031400
Potri.019G081500
Potri.019G088200
Potri.019G101900
Potri.019G118900
Potri.019G121800
Potri.019G124600
Potri.019G130500
Potri.T105900

## Sheet: Table S4
PFAM ID	P-value	Contingency table	Description
PF03106	2.92e-08	11/232 | 102/29014	WRKY DNA -binding domain
PF06200	4.12e-06	5/232 | 17/29014	tify domain
PF00535	0.000399	4/232 | 22/29014	Glycosyl transferase family 2
PF00847	0.000581	9/232 | 209/29014	AP2 domain
PF00394	0.000582	6/232 | 85/29014	Multicopper oxidase
PF06351	0.00146	2/232 | 3/29014	Allene oxide cyclase
PF01474	0.0032	2/232 | 5/29014	Class-II DAHP synthetase family
PF00221	0.0036	2/232 | 5/29014	Phenylalanine and histidine ammonia-lyase
PF00141	0.00372	6/232 | 127/29014	Peroxidase
PF00368	0.00391	2/232 | 6/29014	Hydroxymethylglutaryl-coenzyme A reductase
PF04564	0.00424	4/232 | 54/29014	U-box domain
PF00197	0.00809	3/232 | 32/29014	Trypsin and protease inhibitor
PF02365	0.0087	6/232 | 169/29014	No apical meristem (NAM) protein

## Sheet: Table S5
Gene	Chromosome	Description	GO	PFAM	ATG	ATG.Synonyms	Transcription.Factor	baseMean	log2FoldChange	log2FC_rank	pvalue	padj	padj_rank	rank_sum
Potri.011G024900	Chr11		GO:0003824-catalytic activity;GO:0030170-pyridoxal phosphate binding;GO:0008152-metabolism	PF00291-Pyridoxal-phosphate dependent enzyme				12235.6	9.12912	12	8.84691e-257	2.11503e-252	1	13
Potri.003G019900	Chr03		GO:0016747-transferase activity, transferring groups other than amino-acyl groups	PF02458-Transferase family				2816.53	8.66691	13	4.84556e-112	2.89607e-108	3	16
Potri.004G182100	Chr04		GO:0004568-chitinase activity;GO:0006032-chitin catabolism;GO:0016998-cell wall catabolism;GO:0008061-chitin binding	PF00182-Chitinase class I;PF00187-Chitin recognition protein	AT3G12500.1	ATHCHIB,B-CHI,CHI-B,HCHIB,PR-3,PR3		35575.4	9.70725	9	1.31522e-74	1.84958e-71	15	24
Potri.004G067800	Chr04	similar to trypsin protein inhibitor 3. [ORG:Cicer arietinum]; [ co-ortholog (1of3) of S19190, BAD04942, BAD04939, JC7311, AAB21123, B45588, P09941, P25272, P83594, JQ0968, AAB23464, 1AVX_B, TISYB, AAB26177, CAH61462, P32733, P83051, AAA32618, AAT45474, P	GO:0004866-endopeptidase inhibitor activity	PF00197-Trypsin and protease inhibitor				12655.5	6.73149	26	1.76548e-145	1.40691e-141	2	28
Potri.012G096800	Chr12		GO:0005506-iron ion binding;GO:0009055-electron carrier activity;GO:0016705-oxidoreductase activity, acting on paired donors, with incorporation or reduction of molecular oxygen;GO:0020037-heme binding;GO:0055114-oxidation reduction	PF00067-Cytochrome P450	AT3G48520.1	CYP94B3		2837.57	9.8326	8	2.72129e-63	2.60203e-60	22	30
Potri.001G166200	Chr01		GO:0005515-protein binding	PF09425-Divergent CCT motif;PF06200-tify domain	AT1G17380.1	JAZ5,TIFY11A		1625.94	6.86199	23	1.05846e-83	2.30041e-80	10	33
Potri.006G101200	Chr06	similar to unknown. [ORG:Pisum sativum]; [ co-ortholog (1of3) of AAD52015, ]	GO:0016491-oxidoreductase activity;GO:0016706-oxidoreductase activity, acting on paired donors, with incorporation or reduction of molecular oxygen, 2-oxoglutarate as one donor, and incorporation of one atom each of oxygen into both donors;GO:0055114-oxid	PF03171-2OG-Fe(II) oxygenase superfamily				499.284	12.1936	2	2.34869e-57	1.65147e-54	31	33
Potri.005G195000	Chr05	similar to AP2 domain-containing transcription factor; putative; similar to transcription factor; [ co-ortholog (1of2) of At5g64750, ]	GO:0003700-transcription factor activity;GO:0006355-regulation of transcription, DNA-dependent	PF00847-AP2 domain	AT5G64750.1	ABR1	ERF	1192.71	6.73783	25	2.13483e-82	4.25312e-79	11	36
Potri.006G055600	Chr06	similar to putative glucosyltransferase. [ORG:Phaseolus lunatus]; [ co-ortholog (17of18) of Q9ZSK5, P56725, AAM09516, CAD28205, BAB86925, AAD51778, AAM09513, AAD04166, AAM09514, AAM09517, ]	GO:0016758-transferase activity, transferring hexosyl groups;GO:0008152-metabolism	PF00201-UDP-glucoronosyl and UDP-glucosyl transferase	AT4G15550.1	IAGLU		4663.74	7.00431	22	1.75379e-75	2.62049e-72	14	36
Potri.006G101100	Chr06	similar to unknown. [ORG:Pisum sativum]; [ co-ortholog (2of3) of AAD52015, ]	GO:0016491-oxidoreductase activity;GO:0016706-oxidoreductase activity, acting on paired donors, with incorporation or reduction of molecular oxygen, 2-oxoglutarate as one donor, and incorporation of one atom each of oxygen into both donors;GO:0055114-oxid	PF03171-2OG-Fe(II) oxygenase superfamily				8791.41	11.8034	3	2.94296e-54	1.59903e-51	38	41
Potri.009G141800	Chr09		GO:0004568-chitinase activity;GO:0006032-chitin catabolism;GO:0016998-cell wall catabolism;GO:0008061-chitin binding	PF00182-Chitinase class I;PF00187-Chitin recognition protein	AT3G12500.1	ATHCHIB,B-CHI,CHI-B,HCHIB,PR-3,PR3		23919.7	8.32084	16	4.1479e-60	3.41945e-57	26	42
Potri.018G065600	Chr18	similar to 12-oxophytodienoate reductase (OPR3); similar to delayed dehiscence1 (DDE1); similar to DELAYED DEHISCENCE1 (GI:7688991) and to OPR3 (GI:10242314); similar to FAD/FMN-binding; similar to cDNA OPDA-reductase homolog GI:5; [ co-ortholog (1of2) of	GO:0010181-FMN binding;GO:0016491-oxidoreductase activity;GO:0055114-oxidation reduction	PF00724-NADH:flavin oxidoreductase / NADH oxidase family	AT2G06050.1	DDE1,OPR3		5449.85	5.97223	39	1.20994e-92	3.61577e-89	7	46
Potri.002G128900	Chr02		GO:0003677-DNA binding	PF00249-Myb-like DNA-binding domain	AT4G37260.1	ATMYB73,MYB73	MYB	389.405	6.30348	32	1.02705e-70	1.3641e-67	16	48
Potri.T177600	scaffold_1678							4433.97	6.68002	29	2.95959e-66	3.36929e-63	19	48
Potri.013G157200	Chr13		GO:0005506-iron ion binding;GO:0009055-electron carrier activity;GO:0016705-oxidoreductase activity, acting on paired donors, with incorporation or reduction of molecular oxygen;GO:0020037-heme binding;GO:0055114-oxidation reduction	PF00067-Cytochrome P450	AT4G39950.1	CYP79B2		1816.48	12.6493	1	3.99664e-45	1.44769e-42	50	51
Potri.007G076800	Chr07		GO:0003700-transcription factor activity;GO:0006355-regulation of transcription, DNA-dependent	PF00847-AP2 domain	AT5G64750.1	ABR1	ERF	252.094	5.27746	48	9.5855e-96	3.81934e-92	5	53
Potri.003G068900	Chr03		GO:0005515-protein binding	PF09425-Divergent CCT motif;PF06200-tify domain	AT1G72450.1	JAZ6,TIFY11B		4510.88	6.03807	38	3.71161e-68	4.67018e-65	17	55
Potri.009G145400	Chr09	similar to cytochrome P450; putative; similar to Cytochrome P450 94A1 (P450-dependent fatty acid omega-hydroxylase) (SP:O81117) {{Vicia sativa}}; similar to supported by cDNA: gi_13877668; similar to member of CYP94C; [ co-ortholog (1of2) of At2g27690, ]	GO:0005506-iron ion binding;GO:0009055-electron carrier activity;GO:0016705-oxidoreductase activity, acting on paired donors, with incorporation or reduction of molecular oxygen;GO:0020037-heme binding;GO:0055114-oxidation reduction	PF00067-Cytochrome P450	AT2G27690.1	CYP94C1		521.848	7.56183	18	1.32129e-52	6.86695e-50	39	57
Potri.008G086700	Chr08	similar to S2-RNase. [ORG:Prunus avium]; [ co-ortholog (2of2) of BAA36387, BAD11006, AAM28172, T06435, CAG25696, AAM28160, BAC66632, AAQ73174, AAM22181, AAM28178, BAA88126, BAA10892, AAM28176, AAK15072, T12075, AAK72320, AAM22180, AAL27624, 1UCG_A, AAM281	GO:0003723-RNA binding;GO:0033897-ribonuclease T2 activity	PF00445-Ribonuclease T2 family	AT2G02990.1	ATRNS1,RNS1		3046.61	6.46286	30	3.53066e-58	2.5578e-55	30	60
Potri.006G138800	Chr06	similar to AP2 domain-containing transcription factor; putative; similar to TINY (GI:1246403) (Arabidopsis thaliana); [ co-ortholog (1of2) of At1g19210, At5g21960, At1g74930, ]	GO:0003700-transcription factor activity;GO:0006355-regulation of transcription, DNA-dependent	PF00847-AP2 domain			ERF	646.702	5.6592	41	5.43864e-66	5.65311e-63	20	61
Potri.015G145100	Chr15		GO:0005506-iron ion binding;GO:0009055-electron carrier activity;GO:0016705-oxidoreductase activity, acting on paired donors, with incorporation or reduction of molecular oxygen;GO:0020037-heme binding;GO:0055114-oxidation reduction	PF00067-Cytochrome P450	AT5G52400.1	CYP715A1		177.548	10.4197	7	2.55589e-44	8.48661e-42	54	61
Potri.013G082700	Chr13		GO:0003824-catalytic activity;GO:0009116-nucleoside metabolism	PF01048-Phosphorylase superfamily				3216.08	8.47347	14	1.05102e-45	3.92607e-43	48	62
Potri.004G102500	Chr04	similar to mangrin. [ORG:Bruguiera sexangula]; [ ortholog of At1g13280,CAC83767,At3g25780,AAT96852,AAT66741,BAB21610,]	GO:0016853-isomerase activity;GO:0009507-chloroplast	PF06351-Allene oxide cyclase	AT3G25780.1	AOC3		43207.3	5.18761	50	2.97699e-77	5.08363e-74	13	63
Potri.017G083500	Chr17			PF01490-Transmembrane amino acid transporter protein				2031.8	6.68023	28	9.35807e-56	5.45667e-53	36	64
Potri.007G044500	Chr07		GO:0004806-triacylglycerol lipase activity;GO:0006629-lipid metabolism	PF01764-Lipase (class 3)				1178.06	5.06547	54	1.51253e-77	2.78155e-74	12	66
Potri.013G157300	Chr13		GO:0005506-iron ion binding;GO:0009055-electron carrier activity;GO:0016705-oxidoreductase activity, acting on paired donors, with incorporation or reduction of molecular oxygen;GO:0020037-heme binding;GO:0055114-oxidation reduction	PF00067-Cytochrome P450	AT4G39950.1	CYP79B2		1533.34	11.4444	4	4.59642e-38	1.26306e-35	63	67
Potri.009G142000	Chr09		GO:0004568-chitinase activity;GO:0006032-chitin catabolism;GO:0016998-cell wall catabolism;GO:0008061-chitin binding	PF00182-Chitinase class I;PF00187-Chitin recognition protein	AT3G12500.1	ATHCHIB,B-CHI,CHI-B,HCHIB,PR-3,PR3		3070.09	7.5132	19	3.09195e-45	1.13722e-42	49	68
Potri.001G191000	Chr01		GO:0003993-acid phosphatase activity	PF03767-HAD superfamily, subfamily IIIB (Acid phosphatase)				53049.7	4.69165	68	4.51894e-93	1.54335e-89	6	74
Potri.015G043400	Chr15		GO:0008299-isoprenoid biosynthesis	PF00348-Polyprenyl synthetase	AT4G38460.1	GGR		6103.8	5.53943	44	1.08568e-56	7.01495e-54	33	77
Potri.006G139400	Chr06	similar to expressed protein in Arabidopsis thaliana; [ ortholog of At1g74950,At1g19180,]	GO:0005515-protein binding	PF09425-Divergent CCT motif;PF06200-tify domain	AT1G19180.1	JAZ1,TIFY10A		8998.28	4.6356	70	2.4576e-91	6.5282e-88	8	78
Potri.006G030000	Chr06			PF00652-Ricin-type beta-trefoil lectin domain				2376.79	5.6169	42	1.23854e-51	6.29996e-49	40	82
Potri.003G193500	Chr03	sulfotransferase family protein; similar to steroid sulfotransferase 3 (Brassica napus) GI:3420008; similar to steroid sulfotransferase 1 (Brassica napus) GI:3420004; [ ortholog of At5g07000,At5g07010,]	GO:0008146-sulfotransferase activity	PF00685-Sulfotransferase domain	AT5G07010.1	ATST2A,ST2A		1780.62	10.5868	6	1.33099e-35	3.11961e-33	76	82
Potri.006G202600	Chr06	similar to U-box domain-containing protein; similar to immediate-early fungal elicitor protein CMPG1 (Petroselinum crispum) GI:14582200; [ co-ortholog (2of3) of At2g35930, At3g52450, ]	GO:0004842-ubiquitin-protein ligase activity;GO:0016567-protein ubiquitination;GO:0000151-ubiquitin ligase complex	PF04564-U-box domain	AT3G52450.1	PUB22		656.397	4.85888	61	2.82983e-63	2.60203e-60	23	84
Potri.019G070900	Chr19		GO:0004144-diacylglycerol O-acyltransferase activity	PF03007-Uncharacterised protein family (UPF0089);PF06974-Protein of unknown function (DUF1298)				3186.54	7.30194	20	8.36769e-37	2.15104e-34	68	88
Potri.011G083900	Chr11	similar to expressed protein in Arabidopsis thaliana; [ ortholog of At2g34600,At1g30135,]	GO:0005515-protein binding	PF09425-Divergent CCT motif;PF06200-tify domain	AT1G30135.1	JAZ8,TIFY5A		666.906	9.51016	10	2.06971e-33	4.49822e-31	79	89
Potri.003G159800	Chr03		GO:0005506-iron ion binding;GO:0009055-electron carrier activity;GO:0016491-oxidoreductase activity;GO:0050660-FAD binding;GO:0016021-integral to membrane;GO:0055114-oxidation reduction;GO:0004601-peroxidase activity;GO:0050664-oxidoreductase activity, ac	PF08022-FAD-binding domain;PF08414-Respiratory burst NADPH oxidase;PF08030-Ferric reductase NAD binding domain;PF01794-Ferric reductase like transmembrane component	AT5G47910.1	ATRBOHD,RBOHD		1042.86	4.76476	65	4.01504e-59	3.19958e-56	27	92
Potri.011G031800	Chr11		GO:0010333-;GO:0016829-lyase activity;GO:0008152-metabolism;GO:0000287-magnesium ion binding	PF01397-Terpene synthase, N-terminal domain;PF03936-Terpene synthase family, metal binding domain	AT3G25820.1	ATTPS-CIN,TPS-CIN		7020.78	4.97284	57	8.90972e-56	5.32512e-53	35	92
Potri.001G219100	Chr01		GO:0003677-DNA binding	PF00249-Myb-like DNA-binding domain			MYB	241.242	6.07814	37	1.69957e-42	5.49075e-40	56	93
Potri.006G138700	Chr06	similar to AP2 domain-containing transcription factor; putative; similar to TINY (GI:1246403) (Arabidopsis thaliana); [ co-ortholog (2of2) of At1g19210, At5g21960, At1g74930, ]	GO:0003700-transcription factor activity;GO:0006355-regulation of transcription, DNA-dependent	PF00847-AP2 domain			ERF	304.368	6.77729	24	2.32728e-36	5.79565e-34	70	94
Potri.008G050700	Chr08	similar to Putative aquaporin TIP1.3 (Tonoplast intrinsic protein 1.3) (Gamma- tonoplast intrinsic protein 3) (Gamma-TIP3).; [ co-ortholog (1of2) of At4g01470, ]	GO:0005215-transporter activity;GO:0006810-transport;GO:0016020-membrane	PF00230-Major intrinsic protein	AT4G01470.1	ATTIP1.3,GAMMA-TIP3,TIP1;3		3514.15	4.48933	78	7.76158e-68	9.2778e-65	18	96
Potri.003G067600	Chr03	similar to lipoxygenase; putative; similar to lipoxygenase gi:1495804 (Solanum tuberosum); similar to gi:1654140 (Lycopersicon esculentum); [ co-ortholog (2of2) of At1g72520, At1g17420, ]	GO:0016702-oxidoreductase activity, acting on single donors with incorporation of molecular oxygen, incorporation of two atoms of oxygen;GO:0046872-metal ion binding;GO:0055114-oxidation reduction;GO:0005515-protein binding	PF00305-Lipoxygenase;PF01477-PLAT/LH2 domain	AT1G17420.1	LOX3		11223	4.1177	93	3.34735e-103	1.6005e-99	4	97
Potri.005G139300	Chr05		GO:0004672-protein kinase activity;GO:0005524-ATP binding;GO:0006468-protein amino acid phosphorylation	PF00069-Protein kinase domain	AT5G67080.1	MAPKKK19		977.393	5.4476	46	4.22859e-45	1.50885e-42	51	97
Potri.001G062500	Chr01	similar to expressed protein in Arabidopsis thaliana; similar to expressed protein in Arabidopsis thaliana; similar to expressed protein in Arabidopsis thaliana; [ co-ortholog (2of2) of At5g13220, ]	GO:0005515-protein binding	PF09425-Divergent CCT motif;PF06200-tify domain	AT5G13220.1	JAS1,JAZ10,TIFY9		2570.23	4.1808	91	4.41617e-86	1.05577e-82	9	100
Potri.010G190600	Chr10		GO:0016833-oxo-acid-lyase activity;GO:0009058-biosynthesis	PF00425-chorismate binding enzyme;PF04715-Anthranilate synthase component I, N terminal region	AT5G05730.1	AMT1,ASA1,JDL1,TRP5,WEI2		2143.67	5.57737	43	1.19257e-40	3.60897e-38	58	101
Potri.001G042700	Chr01	similar to heat shock protein 70 cognate. [ORG:Salix gilgiana]; [ co-ortholog (4of11) of S14992, CAA44620, CAA83548, 1805333A, CAA67588, AAN87001, S08662, CAA67867, S44168, CAA82915, T09535, AAA82975, S53498, CAA36067, S42078, BAA34919, AAG23797, P26413,	GO:0000902-cellular morphogenesis;GO:0005524-ATP binding	PF00012-Hsp70 protein	AT1G16030.1	Hsp70b		222.205	5.06039	55	7.17201e-46	2.72161e-43	47	102
Potri.001G452000	Chr01							482.429	6.16186	35	3.41115e-37	8.86416e-35	67	102
Potri.015G128700	Chr15	similar to 21K protein precursor - alfalfa. [ORG:Medicago sativa]; [ co-ortholog (2of2) of T09390, CAA72315, At5g62350, At5g62340, At3g47380, ]	GO:0004857-enzyme inhibitor activity;GO:0030599-pectinesterase activity	PF04043-Plant invertase/pectin methylesterase inhibitor				283.391	4.75213	66	2.52644e-54	1.40464e-51	37	103
Potri.019G121800	Chr19							525.062	4.84348	62	1.30244e-51	6.48694e-49	41	103
Potri.003G165000	Chr03	similar to expressed protein in Arabidopsis thaliana; similar to expressed protein in Arabidopsis thaliana; similar to expressed protein in Arabidopsis thaliana; [ co-ortholog (1of2) of At5g13220, ]	GO:0005515-protein binding	PF09425-Divergent CCT motif;PF06200-tify domain	AT5G13220.1	JAS1,JAZ10,TIFY9		2376.86	4.89509	60	6.1615e-47	2.53971e-44	45	105
Potri.003G147300	Chr03		GO:0006355-regulation of transcription, DNA-dependent;GO:0030528-transcription regulator activity	PF00010-Helix-loop-helix DNA-binding domain	AT1G32640.1	ATMYC2,JAI1,JIN1,MYC2,RD22BP1,ZBF1	bHLH	96.4334	8.29129	17	1.08169e-30	2.03621e-28	89	106
Potri.019G124400	Chr19		GO:0004866-endopeptidase inhibitor activity	PF00197-Trypsin and protease inhibitor				19585.6	4.44992	82	3.40838e-60	2.91015e-57	25	107
Potri.001G158600	Chr01		GO:0004190-aspartic-type endopeptidase activity;GO:0006508-proteolysis and peptidolysis	PF00026-Eukaryotic aspartyl protease				263.436	5.33762	47	2.08817e-38	5.80488e-36	62	109
Potri.014G117000	Chr14	similar to putative MYB transcription factor [Populus x canescens]. [ORG:Populus alba x Populus tremula]; [ co-ortholog (45of51) of BAA81802, BAA81803, CAD98762, BAA81811, AAN05422, ]	GO:0003677-DNA binding	PF00249-Myb-like DNA-binding domain	AT2G47190.1	ATMYB2,MYB2	MYB	267.37	7.2267	21	8.40728e-31	1.59518e-28	88	109
Potri.004G141200	Chr04		GO:0003700-transcription factor activity;GO:0006355-regulation of transcription, DNA-dependent	PF00847-AP2 domain	AT4G34410.1	RRTF1	ERF	197.804	6.25833	33	8.39583e-35	1.85851e-32	78	111
Potri.006G122400	Chr06			PF06813-Nodulin-like				164.789	8.40749	15	6.71692e-29	1.09239e-26	101	116
Potri.004G185300	Chr04	similar to cytochrome P450; putative; similar to Cytochrome P450 94A1 (P450-dependent fatty acid omega-hydroxylase) (SP:O81117) {{Vicia sativa}}; similar to supported by cDNA: gi_13877668; similar to member of CYP94C; [ co-ortholog (2of2) of At2g27690, ]	GO:0005506-iron ion binding;GO:0009055-electron carrier activity;GO:0016705-oxidoreductase activity, acting on paired donors, with incorporation or reduction of molecular oxygen;GO:0020037-heme binding;GO:0055114-oxidation reduction	PF00067-Cytochrome P450	AT2G27690.1	CYP94C1		251.588	5.48166	45	5.1935e-36	1.25415e-33	73	118
Potri.006G027800	Chr06			PF00652-Ricin-type beta-trefoil lectin domain				203.47	6.36622	31	5.39326e-31	1.03149e-28	87	118
Potri.010G188000	Chr10	similar to oxidoreductase; 2OG-Fe(2) oxygenase family protein; similar to leucoanthocyanidin dioxygenase; similar to Malus domestica; similar to SP|P51091; similar to 2OG-Fe(II) oxygenase family; [ co-ortholog (2of2) of At3g55970, At3g11180, At5g05600, ]	GO:0016491-oxidoreductase activity;GO:0016706-oxidoreductase activity, acting on paired donors, with incorporation or reduction of molecular oxygen, 2-oxoglutarate as one donor, and incorporation of one atom each of oxygen into both donors;GO:0055114-oxid	PF03171-2OG-Fe(II) oxygenase superfamily				873.713	4.54479	74	7.62832e-47	3.09102e-44	46	120
Potri.001G358600	Chr01	remorin family protein; similar to C-terminal region; [ ortholog of At1g30320,]		PF03763-Remorin, C-terminal region				629.446	4.0412	95	3.10911e-58	2.3228e-55	29	124
Potri.002G150200	Chr02	similar to cytochrome P450. [ORG:Cicer arietinum]; [ co-ortholog (2of4) of At2g45560, At2g45580, At3g61035, At2g45550, BAA84916, At3g61040, At1g33730, BAA77205, At2g45570, At1g33720, ]	GO:0005506-iron ion binding;GO:0009055-electron carrier activity;GO:0016705-oxidoreductase activity, acting on paired donors, with incorporation or reduction of molecular oxygen;GO:0020037-heme binding;GO:0055114-oxidation reduction	PF00067-Cytochrome P450	AT2G45550.1	CYP76C4		555.418	9.32319	11	1.02004e-25	1.32533e-23	113	124
Potri.016G117100	Chr16	similar to unknown. [ORG:Pisum sativum]; [ co-ortholog (3of3) of AAD52015, ]	GO:0016706-oxidoreductase activity, acting on paired donors, with incorporation or reduction of molecular oxygen, 2-oxoglutarate as one donor, and incorporation of one atom each of oxygen into both donors;GO:0016491-oxidoreductase activity;GO:0055114-oxid	PF03171-2OG-Fe(II) oxygenase superfamily				24591.2	4.10013	94	4.2745e-57	2.83863e-54	32	126
Potri.007G045100	Chr07	similar to subtilase. [ORG:Casuarina glauca]; [ co-ortholog (2of3) of AAO62352, S52769, CAA59964, ]	GO:0004252-serine-type endopeptidase activity;GO:0006508-proteolysis and peptidolysis;GO:0042802-protein self binding;GO:0043086-negative regulation of enzyme activity	PF05922-Peptidase inhibitor I9;PF00082-Subtilase family;PF02225-PA domain				3090.01	6.22382	34	1.20735e-29	2.15403e-27	92	126
Potri.T029100	scaffold_31		GO:0004866-endopeptidase inhibitor activity	PF00197-Trypsin and protease inhibitor				490.592	11.0522	5	1.42911e-22	1.4477e-20	128	133
Potri.018G087400	Chr18	similar to expressed protein in Arabidopsis thaliana; similar to expressed protein in Arabidopsis thaliana; [ co-ortholog (2of2) of At2g44260, ]		PF06101-Plant protein of unknown function (DUF946)				8387.62	4.20522	90	4.69079e-47	1.96742e-44	44	134
Potri.019G121900	Chr19		GO:0004866-endopeptidase inhibitor activity	PF00197-Trypsin and protease inhibitor				784.639	4.46427	80	2.45993e-41	7.7381e-39	57	137
Potri.010G150800	Chr10	similar to pop3 peptide. [ORG:Populus balsamifera subsp. trichocarpa x Populus deltoides]; [ co-ortholog (2of3) of 1TR0_C, T09703, 1TR0_B, 1TR0_K, 1TR0_L, 1TR0_D, 1SI9_C, 1TR0_G, 1TR0_J, 1TR0_H, 1TR0_M, 1TR0_R, 1TR0_F, 1TR0_N, 1SI9_B, 1TR0_O, 1TR0_P, 1TR0		PF07876-Stress responsive A/B Barrel Domain	AT3G17210.1	ATHS1,HS1		90235.6	3.54544	117	4.30171e-65	4.28504e-62	21	138
Potri.014G103700	Chr14	basic helix-loop-helix (bHLH) family protein; similar to the myc family of helix-loop-helix transcription factors; similar to PMID: 12679534; [ co-ortholog (1of2) of At4g00870, ]	GO:0006355-regulation of transcription, DNA-dependent;GO:0030528-transcription regulator activity	PF00010-Helix-loop-helix DNA-binding domain	AT1G32640.1	ATMYC2,JAI1,JIN1,MYC2,RD22BP1,ZBF1	bHLH	2201.61	3.60992	116	1.4267e-62	1.26327e-59	24	140
Potri.017G135000	Chr17	similar to U-box domain-containing protein; similar to immediate-early fungal elicitor protein CMPG1 (Petroselinum crispum) GI:14582200; similar to U-box domain-containing protein; similar to immediate-early fungal elicitor protein; [ co-ortholog (1of2) o	GO:0004842-ubiquitin-protein ligase activity;GO:0016567-protein ubiquitination;GO:0000151-ubiquitin ligase complex	PF04564-U-box domain				676.055	4.01413	98	1.24948e-48	5.74446e-46	42	140
Potri.006G067300	Chr06		GO:0005507-copper ion binding;GO:0009055-electron carrier activity	PF02298-Plastocyanin-like domain				345.191	4.02601	97	2.54853e-47	1.10778e-44	43	140
Potri.017G100600	Chr17			PF01190-Pollen proteins Ole e I like				299.983	4.2164	89	8.23813e-45	2.85433e-42	52	141
Potri.002G082400	Chr02		GO:0016787-hydrolase activity;GO:0008152-metabolism	PF07687-Peptidase dimerisation domain;PF01546-Peptidase family M20/M25/M40	AT1G44350.1	ILL6		5378.14	4.44213	83	1.20827e-40	3.61077e-38	59	142
Potri.004G106600	Chr04		GO:0005506-iron ion binding;GO:0009055-electron carrier activity;GO:0016705-oxidoreductase activity, acting on paired donors, with incorporation or reduction of molecular oxygen;GO:0020037-heme binding;GO:0055114-oxidation reduction	PF00067-Cytochrome P450	AT3G25180.1	CYP82G1		22120.3	4.49931	77	3.23233e-37	8.58615e-35	65	142
Potri.008G190800	Chr08		GO:0006355-regulation of transcription, DNA-dependent;GO:0030528-transcription regulator activity	PF00010-Helix-loop-helix DNA-binding domain	AT1G59640.1	BPE,BPEp,BPEub,ZCW32	bHLH	355.949	4.73457	67	3.6008e-35	8.19851e-33	77	144
Potri.016G019400	Chr16		GO:0008152-metabolism;GO:0016758-transferase activity, transferring hexosyl groups	PF00201-UDP-glucoronosyl and UDP-glucosyl transferase				2335.46	4.80183	64	2.62122e-33	5.64554e-31	80	144
Potri.019G031200	Chr19	similar to putative apyrase. [ORG:Medicago truncatula]; [ co-ortholog (3of4) of BAD13523, BAA89275, At3g04080, AAF00610, BAD13517, BAB87197, BAB18893, BAB85977, BAB18896, BAC66637, BAA75506, P52914, BAD13519, AAG22044, AAF00611, AAD31285, AAK15160, AAO230	GO:0016787-hydrolase activity	PF01150-GDA1/CD39 (nucleoside phosphatase) family	AT5G18280.2	APY2,ATAPY2		48742	6.15781	36	1.69587e-26	2.33007e-24	110	146
Potri.002G176900	Chr02	basic helix-loop-helix (bHLH) family protein; similar to the myc family of helix-loop-helix transcription factors; similar to PMID: 12679534; [ co-ortholog (2of2) of At4g00870, ]	GO:0006355-regulation of transcription, DNA-dependent;GO:0030528-transcription regulator activity	PF00010-Helix-loop-helix DNA-binding domain	AT1G32640.1	ATMYC2,JAI1,JIN1,MYC2,RD22BP1,ZBF1	bHLH	5047.96	3.64518	113	1.99498e-56	1.25347e-53	34	147
Potri.015G031000	Chr15		GO:0004842-ubiquitin-protein ligase activity;GO:0016567-protein ubiquitination;GO:0000151-ubiquitin ligase complex	PF04564-U-box domain				159.338	5.14885	51	1.97448e-29	3.39597e-27	96	147
Potri.006G275900	Chr06		GO:0003677-DNA binding	PF00249-Myb-like DNA-binding domain	AT1G22640.1	ATMYB3,MYB3	MYB	4286.99	4.51146	76	4.42949e-36	1.08057e-33	72	148
Potri.013G080300	Chr13		GO:0003824-catalytic activity;GO:0009116-nucleoside metabolism	PF01048-Phosphorylase superfamily				39203.9	6.68308	27	4.81139e-24	5.5568e-22	121	148
Potri.014G038700	Chr14		GO:0005506-iron ion binding;GO:0009055-electron carrier activity;GO:0016705-oxidoreductase activity, acting on paired donors, with incorporation or reduction of molecular oxygen;GO:0020037-heme binding;GO:0055114-oxidation reduction	PF00067-Cytochrome P450	AT5G42650.1	AOS,CYP74A,DDE2		10441	3.96329	99	8.21671e-45	2.85433e-42	53	152
Potri.001G154100	Chr01		GO:0003700-transcription factor activity;GO:0006355-regulation of transcription, DNA-dependent	PF00847-AP2 domain	AT4G17500.1	ATERF-1,ERF-1	ERF	121.286	4.18033	92	1.9549e-39	5.56377e-37	61	153
Potri.009G062800	Chr09	similar to unnamed protein product. [ORG:Fragaria x ananassa]; [ co-ortholog (4of6) of AAK28509, CAC09054, AAD10327, CAC09053, CAC09056, ]	GO:0055114-oxidation reduction;GO:0008270-zinc ion binding;GO:0016491-oxidoreductase activity	PF08240-Alcohol dehydrogenase GroES-like domain;PF00107-Zinc-binding dehydrogenase	AT4G37980.1	ATCAD7,CAD7,ELI3,ELI3-1		499.731	4.90725	59	1.82219e-29	3.17979e-27	94	153
Potri.006G219100	Chr06			PF07911-Protein of unknown function (DUF1677)				2183.06	3.35225	126	5.18155e-59	3.99598e-56	28	154
Potri.009G027700	Chr09	similar to RESPONSIVE TO HIGH LIGHT 41; [ ortholog of At5g59820,]			AT5G59820.1	RHL41,ZAT12	C2H2	208.85	4.53977	75	4.3563e-33	9.29876e-31	81	156
Potri.001G323500	Chr01		GO:0008270-zinc ion binding;GO:0005622-intracellular;GO:0005515-protein binding	PF00643-B-box zinc finger;PF06203-CCT motif			CO-like	241.105	5.10398	53	1.47646e-28	2.3376e-26	104	157
Potri.010G245200	Chr10		GO:0016627-oxidoreductase activity, acting on the CH-CH group of donors;GO:0006629-lipid metabolism;GO:0005737-cytoplasm;GO:0016021-integral to membrane	PF02544-3-oxo-5-alpha-steroid 4-dehydrogenase				6277.67	5.22731	49	1.1414e-26	1.60514e-24	109	158
Potri.001G402600	Chr01		GO:0045735-nutrient reservoir activity	PF00190-Cupin				5455.26	5.80498	40	3.37377e-24	3.95376e-22	119	159
Potri.002G042200	Chr02		GO:0005506-iron ion binding;GO:0009055-electron carrier activity;GO:0016705-oxidoreductase activity, acting on paired donors, with incorporation or reduction of molecular oxygen;GO:0020037-heme binding;GO:0055114-oxidation reduction	PF00067-Cytochrome P450	AT5G63450.1	CYP94B1		10101.1	3.9503	101	5.40698e-40	1.5764e-37	60	161
Potri.014G103000	Chr14	similar to homeobox leucine zipper protein. [ORG:Prunus armeniaca]; [ co-ortholog (1of4) of AAD38144, At2g46680, At3g61890, ]	GO:0003700-transcription factor activity;GO:0043565-sequence-specific DNA binding;GO:0006355-regulation of transcription, DNA-dependent;GO:0003677-DNA binding;GO:0005634-nucleus	PF02183-Homeobox associated leucine zipper;PF00046-Homeobox domain	AT2G46680.1	ATHB-7,ATHB7,HB-7	HD-ZIP	4527.3	4.30438	88	1.25772e-35	2.97705e-33	75	163
Potri.001G083600	Chr01			PF09118-Domain of unknown function (DUF1929);PF07250-Glyoxal oxidase N-terminus				1400.95	4.55784	72	1.74412e-29	3.08864e-27	93	165
Potri.001G303000	Chr01		GO:0016758-transferase activity, transferring hexosyl groups;GO:0008152-metabolism	PF00201-UDP-glucoronosyl and UDP-glucosyl transferase	AT4G34131.1	UGT73B3		518.182	4.96872	58	5.22472e-26	6.8825e-24	111	169
Potri.004G208500	Chr04	similar to 3-hydroxy-3-methylglutaryl coenzyme A reductase. [ORG:Malus x domestica]; [ co-ortholog (4of4) of AAK64657, AAL03987, AAK95406, AAA33359, AAQ54556, S22521, P29058, AAD09278, CAA38468, BAA09705, Q00583, AAM19212, T10099, AAL03986, S14953, AAK954	GO:0004420-hydroxymethylglutaryl-CoA reductase (NADPH) activity;GO:0050662-coenzyme binding;GO:0015936-coenzyme A metabolism;GO:0055114-oxidation reduction	PF00368-Hydroxymethylglutaryl-coenzyme A reductase	AT1G76490.1	HMG1,HMGR1		6771	4.3728	86	1.72116e-31	3.40063e-29	85	171
Potri.015G110000	Chr15	similar to ERD1 protein; similar to chloroplast precursor.; [ co-ortholog (2of4) of At5g51070, ]	GO:0005524-ATP binding;GO:0019538-protein metabolism;GO:0016887-ATPase activity	PF02861-Clp amino terminal domain;PF00004-ATPase family associated with various cellular activities (AAA);PF07724-AAA domain (Cdc48 subfamily);PF10431-C-terminal, D2-small domain, of ClpB protein	AT5G51070.1	CLPD,ERD1,SAG15		788.744	4.55045	73	2.46242e-29	4.11673e-27	98	171
Potri.001G404100	Chr01	no apical meristem (NAM) family protein; similar to NAM (no apical meristem) GB:CAA63101 from (Petunia 10 hybrida); [ co-ortholog (2of2) of At3g15500, At1g52890, ]	GO:0003677-DNA binding;GO:0006355-regulation of transcription, DNA-dependent	PF02365-No apical meristem (NAM) protein	AT4G27410.2	ANAC072,RD26	NAC	2615.34	3.53452	118	2.52166e-44	8.48661e-42	55	173
Potri.017G102100	Chr17		GO:0016788-hydrolase activity, acting on ester bonds;GO:0006629-lipid metabolism	PF00657-GDSL-like Lipase/Acylhydrolase				91.2807	4.97711	56	1.82088e-24	2.17658e-22	117	173
Potri.006G173500	Chr06		GO:0016624-oxidoreductase activity, acting on the aldehyde or oxo group of donors, disulfide as acceptor;GO:0008152-metabolism;GO:0003824-catalytic activity	PF00676-Dehydrogenase E1 component;PF02779-Transketolase, pyrimidine binding domain;PF02780-Transketolase, C-terminal domain	AT4G15560.1	CLA,CLA1,DEF,DXPS2,DXS		3428.74	5.1251	52	5.77793e-24	6.57776e-22	122	174
Potri.007G044800	Chr07		GO:0004672-protein kinase activity;GO:0005524-ATP binding;GO:0006468-protein amino acid phosphorylation	PF00069-Protein kinase domain	AT5G67080.1	MAPKKK19		2206.77	3.62362	114	2.72672e-37	7.32447e-35	64	178
Potri.016G089500	Chr16	similar to major intrinsic protein 1. [ORG:Populus tremula x Populus tremuloides]; [ ortholog of At3g53420,AAA69490,CAE53873,At2g37180,CAC82712,T06434,AAL16976,At2g37170,]	GO:0005215-transporter activity;GO:0006810-transport;GO:0016020-membrane	PF00230-Major intrinsic protein	AT2G37170.1	PIP2;2,PIP2B		2070.52	4.02757	96	6.10635e-32	1.23716e-29	83	179
Potri.001G298300	Chr01	auxin-responsive GH3 family protein; similar to auxin-responsive GH3 product (Glycine max) GI:18591; [ co-ortholog (1of2) of At2g14960, ]		PF03321-GH3 auxin-responsive promoter	AT2G14960.1	GH3.1		576.114	4.81222	63	1.76915e-24	2.12539e-22	116	179
Potri.003G193200	Chr03		GO:0008146-sulfotransferase activity	PF00685-Sulfotransferase domain	AT5G07010.1	ATST2A,ST2A		2229.55	3.69571	110	1.00131e-35	2.39382e-33	74	184
Potri.016G125000	Chr16		GO:0004601-peroxidase activity;GO:0020037-heme binding;GO:0006979-response to oxidative stress;GO:0055114-oxidation reduction	PF00141-Peroxidase				229.491	4.33705	87	2.13189e-29	3.64051e-27	97	184
Potri.010G116900	Chr10	MATE efflux family protein; [ ortholog of At1g15170,At1g15180,]	GO:0015238-drug transporter activity;GO:0015297-antiporter activity;GO:0006855-multidrug transport;GO:0055085-transmembrane transport;GO:0016020-membrane	PF01554-MatE				139.386	4.45583	81	6.17735e-27	8.84322e-25	108	189
Potri.001G163400	Chr01			PF04570-Protein of unknown function (DUF581)				398.591	3.72948	108	2.63308e-32	5.42664e-30	82	190
Potri.016G117500	Chr16	similar to omega-3 desaturase. [ORG:Vernicia fordii]; [ co-ortholog (3of3) of AAC98967, AAD13527, AAA61776, BAB18135, JQ2339, BAD36812, AAO24265, CAB45155, AAN17502, P48621, AAN17504, ]	GO:0006629-lipid metabolism;GO:0016717-oxidoreductase activity, acting on paired donors, with oxidation of a pair of donors resulting in the reduction of molecular oxygen to two molecules of water;GO:0055114-oxidation reduction;GO:0016491-oxidoreductase a	PF00487-Fatty acid desaturase;PF11960-Domain of unknown function (DUF3474)	AT5G05580.1	FAD8		9432.28	3.41995	122	2.03483e-36	5.12071e-34	69	191
Potri.019G120600	Chr19				AT5G54490.1	PBP1		137.846	3.7984	107	1.59639e-31	3.18041e-29	84	191
Potri.013G067000	Chr13		GO:0003677-DNA binding	PF00249-Myb-like DNA-binding domain	AT5G17800.1	AtMYB56,MYB56	MYB	279.497	4.41904	84	1.28953e-27	1.9268e-25	107	191
Potri.008G151700	Chr08	similar to putative phosphatase. [ORG:Phaseolus vulgaris]; [ co-ortholog (2of2) of AAM94615, CAD57681, At2g32150, ]	GO:0003824-catalytic activity;GO:0008152-metabolism	PF00702-haloacid dehalogenase-like hydrolase				818.387	3.42264	121	2.40833e-36	5.93566e-34	71	192
Potri.003G115200	Chr03			PF07279-Protein of unknown function (DUF1442)				239.922	4.68517	69	7.51085e-24	8.46991e-22	123	192
Potri.017G046200	Chr17		GO:0016702-oxidoreductase activity, acting on single donors with incorporation of molecular oxygen, incorporation of two atoms of oxygen;GO:0046872-metal ion binding;GO:0055114-oxidation reduction;GO:0005515-protein binding	PF00305-Lipoxygenase;PF01477-PLAT/LH2 domain	AT3G45140.1	ATLOX2,LOX2		921.108	3.27198	127	3.33692e-37	8.76656e-35	66	193
Potri.001G042600	Chr01	similar to heat shock protein 70 cognate. [ORG:Salix gilgiana]; [ co-ortholog (3of11) of S14992, CAA44620, CAA83548, 1805333A, CAA67588, AAN87001, S08662, CAA67867, S44168, CAA82915, T09535, AAA82975, S53498, CAA36067, S42078, BAA34919, AAG23797, P26413,	GO:0000902-cellular morphogenesis;GO:0005524-ATP binding	PF00012-Hsp70 protein	AT3G12580.1	ATHSP70,HSP70		523.597	4.59481	71	1.17622e-23	1.30185e-21	124	195
Potri.013G102800	Chr13		GO:0010181-FMN binding;GO:0016491-oxidoreductase activity;GO:0055114-oxidation reduction	PF00724-NADH:flavin oxidoreductase / NADH oxidase family	AT1G76690.1	ATOPR2,OPR2		1674.07	3.66938	111	2.48816e-31	4.87578e-29	86	197
Potri.004G213500	Chr04	similar to 2-phosphoglycerate kinase-related; weakly similar to 2-phosphoglycerate kinase (GI:467751) (Methanothermus fervidus); [ co-ortholog (2of2) of At5g60760, At3g45090, ]						553.84	3.72292	109	4.98607e-30	9.09939e-28	90	199
Potri.003G081200	Chr03		GO:0003700-transcription factor activity;GO:0006355-regulation of transcription, DNA-dependent	PF00847-AP2 domain	AT4G17500.1	ATERF-1,ERF-1	ERF	1121.22	3.83278	104	2.48559e-29	4.12659e-27	99	203
Potri.004G095200	Chr04							358.301	4.46484	79	3.91874e-23	4.16379e-21	125	204
Potri.016G052200	Chr16							228.375	3.85642	103	6.7944e-29	1.09752e-26	102	205
Potri.006G073400	Chr06							93.0609	4.38634	85	3.58316e-24	4.17867e-22	120	205
Potri.019G124600	Chr19		GO:0004866-endopeptidase inhibitor activity	PF00197-Trypsin and protease inhibitor				8675.95	3.86737	102	1.56022e-28	2.45396e-26	105	207
Potri.002G224100	Chr02	similar to 1-aminocyclopropane-1-carboxylate oxidase. [ORG:Pyrus pyrifolia]; [ co-ortholog (2of2) of BAA33377, AAC67234, AAD28198, At1g05010, BAD61000, BAD60999, CAD21843, AAQ10260, BAA37133, CAA49553, BAA06526, BAC53656, ]	GO:0016491-oxidoreductase activity;GO:0016706-oxidoreductase activity, acting on paired donors, with incorporation or reduction of molecular oxygen, 2-oxoglutarate as one donor, and incorporation of one atom each of oxygen into both donors;GO:0055114-oxid	PF03171-2OG-Fe(II) oxygenase superfamily	AT1G05010.1	ACO4,EAT1,EFE		2355.78	3.83011	105	1.04693e-28	1.67979e-26	103	208
Potri.004G034400	Chr04	F-box family protein; similar to late embryogenesis abundant protein GI:1350540 from (Picea glauca); [ co-ortholog (1of2) of At1g61340, ]						492.894	3.27021	128	5.15639e-30	9.33893e-28	91	219
Potri.014G136600	Chr14	similar to sugar transporter; putative; similar to ERD6 protein {{Arabidopsis thaliana}} GI:3123712; sugar-porter family protein; similar to GI:14585701; similar to sugar trans; [ co-ortholog (2of3) of At2g48020, ]	GO:0022857-transmembrane transporter activity;GO:0055085-transmembrane transport;GO:0016021-integral to membrane	PF00083-Sugar (and other) transporter				4140.66	3.38	125	1.84981e-29	3.2046e-27	95	220
Potri.002G172300	Chr02		GO:0003700-transcription factor activity;GO:0006355-regulation of transcription, DNA-dependent	PF00847-AP2 domain			ERF	270.372	3.50735	120	5.77143e-29	9.45051e-27	100	220
Potri.010G192400	Chr10	transferase family protein; [ co-ortholog (2of2) of At2g39980, ]	GO:0016747-transferase activity, transferring groups other than amino-acyl groups	PF02458-Transferase family				545.879	3.81687	106	3.20265e-25	4.02978e-23	114	220
Potri.018G038100	Chr18		GO:0003700-transcription factor activity;GO:0006355-regulation of transcription, DNA-dependent	PF00847-AP2 domain			ERF	770.454	3.95335	100	5.80817e-23	6.06358e-21	127	227
Potri.009G081800	Chr09		GO:0006468-protein amino acid phosphorylation;GO:0005515-protein binding;GO:0004672-protein kinase activity;GO:0005524-ATP binding	PF00069-Protein kinase domain;PF00560-Leucine Rich Repeat;PF08263-Leucine rich repeat N-terminal domain	AT1G09970.1	LRR XI-23,RLK7		1122.75	3.40672	123	2.7806e-28	4.23413e-26	106	229
Potri.011G158100	Chr11		GO:0008762-UDP-N-acetylmuramate dehydrogenase activity;GO:0016491-oxidoreductase activity;GO:0050660-FAD binding;GO:0055114-oxidation reduction	PF01565-FAD binding domain;PF08031-Berberine and berberine like				206.931	3.65059	112	2.96661e-24	3.49373e-22	118	230
Potri.004G175100	Chr04	protein kinase family protein; [ ortholog of At2g16750,]	GO:0004672-protein kinase activity;GO:0005524-ATP binding;GO:0006468-protein amino acid phosphorylation;GO:0006950-response to stress	PF00069-Protein kinase domain;PF00582-Universal stress protein family				924.328	3.5142	119	1.17309e-24	1.43087e-22	115	234
Potri.005G214200	Chr05		GO:0047746-chlorophyllase activity;GO:0015996-chlorophyll catabolism	PF07224-Chlorophyllase	AT1G19670.1	ATCLH1,ATHCOR1,CLH1,CORI1		3341.42	3.3853	124	5.23953e-26	6.8825e-24	112	236
Potri.007G022300	Chr07	similar to hypothetical protein; [ co-ortholog (1of2) of At2g18210, At2g18200, At4g36500, ]						334.051	3.61066	115	4.30886e-23	4.53797e-21	126	241

## Sheet: Table S6
>Dual_Index_A
AGATCGGAAGAGCGTCGTGTAGGGAAAGAGTGTNNNNNNNNGTGTAGATCTCGGTGGTCGCCGTATCATT
>Dual_Index_B
AGATCGGAAGAGCACACGTCTGAACTCCAGTCACNNNNNNNNATCTCGTATGCCGTCTTCTGCTTG
Lib ID	Sample ID	Sample Name	Tag_A	Tag_B
160678	1	Rochester_D	AGCGATAG	GGCTCTGA
160679	2	Weser4_D	TCTCGCGC	CCTATCCT
160680	3	Weser6_D	CTGAAGCT	GTACTGAC
160681	4	NW7_17C_D	GAATTCGT	CAGGACGT
160682	5	Muhle_Larsen_D	ATTCAGAA	GGCTCTGA
160683	6	Max1_D	TAATGCGC	TATAGCCT
160684	7	NW7_197S_D	CGGCTATG	ATAGAGGC
160685	8	Androscoggin_D	TCCGCGAA	AGGCGAAG
160686	9	Rochester_C	AGCGATAG	GTACTGAC
160687	10	Weser4_C	GAGATTCC	CAGGACGT
160688	11	Weser6_C	CGCTCATT	GGCTCTGA
160689	12	NW7_17C_C	TCTCGCGC	TATAGCCT
160690	13	Muhle_Larsen_C	ATTACTCG	CAGGACGT
160691	14	Max1_C	TCCGGAGA	GGCTCTGA
160692	15	NW7_197S_C	GAGATTCC	ATAGAGGC
160693	16	Androscoggin_C	CGCTCATT	AGGCGAAG
